# Supplementary material for: The developmental transcriptome of contrasting Arctic charr ( Salvelinus alpinus) morphs
Source: F1000Res. 2016 Apr 25;4:136. Originally published 2015 Jun 1. [Version 2] doi: 10.12688/f1000research.6402.2 (PMC5007756; doi:10.12688/f1000research.6402.2)
Supplement: Parameters and multiple testing corrected p-values for expression analysis — The file is tab-delimited and the columns are; “Unigene.Description”: the annotation for that gene/paralog group. “NR.contigs”: number of contigs with this annotation. “logCPM”: count per million, log-scale. "logFC.morph": Mean fold change between the morphs, log-scale. "logFC.T163", "logFC.T200", "logFC.T433": Mean fold change for each timepoints compared to timepoint 141, log-scale. "FDR.morph": P-value for morph difference, multiple testing corrected. "FDR.time": P-value for time differences, multiple testing corrected. "Contigs": SalmonDB id for the contigs with the specific annotation 109. [file f1000research-4-9044-s0000.tgz]

Archive with 1 entries (1 files):
- 1bd58e87-7833-4da6-a7f1-2bb95802bd2c_TransJG15_Supplementary_file_1.csv
