# Supplementary material for: The developmental transcriptome of contrasting Arctic charr ( Salvelinus alpinus) morphs
Source: F1000Res. 2016 Apr 25;4:136. Originally published 2015 Jun 1. [Version 2] doi: 10.12688/f1000research.6402.2 (PMC5007756; doi:10.12688/f1000research.6402.2)
Supplement: Parameters and multiple testing corrected p-values for expression analysis — The file is tab-delimited and the columns are; “Unigene.Description”: the annotation for that gene/paralog group. “NR.contigs”: number of contigs with this annotation. “logCPM”: count per million, log-scale. "logFC.morph": Mean fold change between the morphs, log-scale. "logFC.T163", "logFC.T200", "logFC.T433": Mean fold change for each timepoints compared to timepoint 141, log-scale. "FDR.morph": P-value for morph difference, multiple testing corrected. "FDR.time": P-value for time differences, multiple testing corrected. "Contigs": SalmonDB id for the contigs with the specific annotation 109. [file f1000research-4-9044-s0000.tgz › 1bd58e87-7833-4da6-a7f1-2bb95802bd2c_TransJG15_Supplementary_file_1.csv]

NR;Unigene.Description;NR.contigs;logCPM;logFC.morph;logFC.T163;logFC.T200;logFC.T433;FDR.morph;FDR.time;Contigs
1;1;1;2.612484616;-0.225481503;-0.278873417;-0.508896253;-1.277691095;0.747951606;0.249821976;SS2U035087
2;1-acyl-sn-glycerol-3-phosphate acyltransferase epsilon;4;3.761073585;-0.037996738;-0.049978651;-0.214128465;-0.287112446;0.960307572;0.980234357;"SS2U018930;SS2U019592;SS2U039760;SS2U056048"
3;1-acyl-sn-glycerol-3-phosphate acyltransferase gamma;5;6.641146181;-0.093743693;0.20009448;-0.238354348;-0.208334783;0.88435103;0.892076961;"SS2U004154;SS2U024396;SS2U048217;SS2U050512;SS2U055142"
4;1-acylglycerol-3-phosphate O-acyltransferase ABHD5;1;2.133993891;0.49521831;0.023509611;1.118101512;2.324916304;0.401948832;2.13E-05;SS2U003655
5;1-phosphatidylinositol-3-phosphate 5-kinase;7;5.260268835;-0.38689962;-0.088015122;-0.391712255;-0.113987932;0.465032901;0.944528332;"SS2U002134;SS2U003087;SS2U004468;SS2U006309;SS2U044956;SS2U047955;SS2U052927"
6;1-phosphatidylinositol-45-bisphosphate phosphodiesterase delta-3-A;3;2.341483498;0.431834652;0.057641376;1.060875195;1.827508509;0.493633343;0.005589471;"SS2U009205;SS2U022276;SS2U023144"
7;1-phosphatidylinositol-45-bisphosphate phosphodiesterase delta-4;2;2.264883133;0.792747977;-0.097681734;0.863114439;1.270034862;0.20906477;0.102563277;"SS2U022953;SS2U040057"
8;1-phosphatidylinositol-45-bisphosphate phosphodiesterase gamma-2;10;3.139508136;0.713188012;0.090462865;0.212322212;1.519687203;0.212528803;0.017349671;"SS2U000135;SS2U008251;SS2U009524;SS2U009982;SS2U011052;SS2U017905;SS2U041812;SS2U042526;SS2U043584;SS2U056769"
9;10 kDa heat shock protein mitochondrial;6;7.799633887;-0.862114545;-0.110956924;-1.044483907;-1.673802659;0.165095491;0.031331196;"SS2U004717;SS2U005582;SS2U025053;SS2U028699;SS2U050788;SS2U053447"
10;116 kDa U5 small nuclear ribonucleoprotein component;3;7.000213188;0.486918577;-0.367990988;-0.215463197;-1.133955925;0.360141222;0.246758537;"SS2U003487;SS2U033745;SS2U052181"
11;12-dihydroxy-3-keto-5-methylthiopentene dioxygenase;3;3.911848586;-0.723764887;-0.025457788;-0.792186481;-0.944435434;0.212472367;0.298942451;"SS2U002791;SS2U012428;SS2U056621"
12;14 kDa phosphohistidine phosphatase;4;5.244222064;-0.563773699;0.160789827;-0.661330316;-0.340718352;0.344871943;0.628141603;"SS2U004897;SS2U053842;SS2U056111;SS2U057209"
13;14-3-3 protein beta/alpha-1;8;9.171313556;0.095614462;0.035511723;0.041090437;-0.19442016;0.88064536;0.988917928;"SS2U009914;SS2U014987;SS2U015011;SS2U038869;SS2U042558;SS2U054347;SS2U058799;SS2U058972"
14;14-3-3 protein beta/alpha-2;7;8.957141502;-0.257379786;0.006140266;-0.363991125;-0.695437341;0.656199827;0.592338255;"SS2U003874;SS2U007688;SS2U010089;SS2U013448;SS2U025534;SS2U058852;SS2U058868"
15;14-3-3 protein epsilon;8;8.667318144;-0.361145939;0.160119787;-0.156305471;-0.294410443;0.502884329;0.90900795;"SS2U006277;SS2U014641;SS2U032523;SS2U036452;SS2U039538;SS2U052995;SS2U056978;SS2U057649"
16;14-3-3 protein eta;1;6.600213965;-0.42158307;0.410260345;0.019051378;-0.168586586;0.428541857;0.814944143;SS2U056360
17;14-3-3 protein gamma-1;3;4.327066324;0.085545254;0.321091797;1.355584646;2.381201245;0.914552447;0.000281919;"SS2U020224;SS2U033530;SS2U046718"
18;14-3-3 protein gamma-2;1;4.510861236;0.765738803;0.639947348;2.663870715;3.600739346;0.379845184;2.59E-05;SS2U048701
19;14-3-3 protein zeta;3;6.875487454;-0.335563171;0.145279794;-0.292905615;-0.232669211;0.573194022;0.917840857;"SS2U000658;SS2U051741;SS2U058533"
20;14-3-3 protein zeta/delta;2;7.428260156;0.427798182;-0.140877964;0.108542693;0.392081067;0.408709329;0.851513193;"SS2U016659;SS2U057927"
21;14-alpha-glucan-branching enzyme;2;3.042413021;0.892710917;0.106418452;1.375322749;1.922063649;0.207401194;0.017934593;"SS2U026017;SS2U028058"
22;15 kDa selenoprotein;2;6.253954585;-0.80529457;0.195399573;-0.999801208;-1.240689902;0.227415942;0.115855957;"SS2U056695;SS2U058959"
23;15-hydroxyprostaglandin dehydrogenase [NAD+];4;5.251629565;0.183546552;0.135330677;-0.141998365;0.570774647;0.775348257;0.678955932;"SS2U010083;SS2U038717;SS2U057358;SS2U058207"
24;17-beta-hydroxysteroid dehydrogenase 14;3;5.185466229;0.31567291;-0.109987412;0.159190769;0.444034696;0.574472376;0.834254827;"SS2U006677;SS2U033760;SS2U058371"
25;2'3'-cyclic-nucleotide 3'-phosphodiesterase;2;8.077383965;-0.218525486;0.367732124;-0.01492356;-0.600848565;0.715628762;0.42991632;"SS2U042736;SS2U056939"
26;2-acylglycerol O-acyltransferase 2-A;5;2.458927261;0.428000924;0.274668818;0.437833355;0.635828036;0.481229598;0.840235407;"SS2U009307;SS2U011994;SS2U029798;SS2U041706;SS2U052121"
27;2-amino-3-carboxymuconate-6-semialdehyde decarboxylase;1;2.922103392;-0.097074048;-0.182504475;-0.036632019;0.038738542;0.912496047;0.998274817;SS2U052082
28;2-amino-3-ketobutyrate coenzyme A ligase mitochondrial;3;4.52535201;-0.263590115;0.139116392;-0.012539865;0.253874869;0.640419788;0.979824326;"SS2U006645;SS2U007274;SS2U058373"
29;2-aminoethanethiol dioxygenase;3;3.497900691;-0.321419314;0.36456262;0.001915721;-0.193790211;0.575455719;0.854908114;"SS2U012362;SS2U047445;SS2U055590"
30;2-hydroxyacyl-CoA lyase 1;3;5.200967177;0.404513275;-0.131646828;0.359150262;0.759905736;0.481095107;0.449404569;"SS2U003230;SS2U014852;SS2U051718"
31;2-oxoglutarate and iron-dependent oxygenase domain-containing protein 1;4;4.173033846;-0.060619158;-0.089973463;-0.374285612;-0.852045365;0.927630034;0.457784822;"SS2U021246;SS2U041176;SS2U043117;SS2U048634"
32;2-oxoglutarate and iron-dependent oxygenase domain-containing protein 2;4;2.698309587;-0.684351189;-0.022296588;-0.710502718;-0.073093846;0.212528803;0.656271941;"SS2U020964;SS2U023809;SS2U024697;SS2U041648"
33;2-oxoglutarate dehydrogenase mitochondrial;6;6.656969148;0.397717801;0.079638703;0.771518231;1.686102482;0.518480722;0.012739482;"SS2U015898;SS2U027755;SS2U030749;SS2U040484;SS2U042130;SS2U047766"
34;2-oxoisovalerate dehydrogenase subunit alpha mitochondrial;2;4.705668206;0.789048388;-0.012571542;0.588147276;1.170022501;0.17017232;0.145758626;"SS2U014675;SS2U043384"
35;2-oxoisovalerate dehydrogenase subunit beta mitochondrial;3;6.331992067;-0.184567693;0.013826487;-0.205154242;-0.00152498;0.752680634;0.989961948;"SS2U018362;SS2U049433;SS2U055173"
36;24-dienoyl-CoA reductase mitochondrial;1;4.961320773;0.315645176;-0.149037773;0.297366645;1.09369054;0.584644751;0.103584083;SS2U044796
37;25-hydroxycholesterol 7-alpha-hydroxylase;2;3.214382274;-0.222220961;-0.223709437;-0.091760327;0.622466861;0.719686573;0.477324406;"SS2U035375;SS2U055951"
38;26S protease regulatory subunit 4;22;8.533552286;-0.367148747;-0.057635086;-0.650346274;-0.945953669;0.515375627;0.295606682;"SS2U000228;SS2U010151;SS2U011752;SS2U011753;SS2U012688;SS2U012933;SS2U013810;SS2U013811;SS2U013935;SS2U020575;SS2U020715;SS2U023197;SS2U036612;SS2U036613;SS2U037972;SS2U040248;SS2U042370;SS2U045373;SS2U047133;SS2U052199;SS2U058522;SS2U058550"
39;26S protease regulatory subunit 6A;18;8.253677439;-0.17228184;-0.189995137;-0.675727099;-0.853383109;0.782910075;0.422594111;"SS2U004029;SS2U008932;SS2U009083;SS2U009894;SS2U010142;SS2U011408;SS2U015041;SS2U033647;SS2U033648;SS2U033649;SS2U033650;SS2U040816;SS2U044050;SS2U044051;SS2U050352;SS2U051921;SS2U056860;SS2U059095"
40;26S protease regulatory subunit 6B;7;7.126090461;0.009834256;-0.242365433;-0.30581166;-0.745460691;0.989071431;0.642677932;"SS2U002692;SS2U007157;SS2U009523;SS2U028733;SS2U038597;SS2U057664;SS2U058595"
41;26S protease regulatory subunit 7;5;8.376547781;-0.257052465;-0.134738764;-0.710431026;-0.872461241;0.675286814;0.374988036;"SS2U000417;SS2U015749;SS2U029765;SS2U034493;SS2U058796"
42;26S protease regulatory subunit 8;18;8.230321707;0.05270079;-0.225639511;-0.608322928;-1.023704563;0.941180218;0.309606235;"SS2U007232;SS2U008594;SS2U009304;SS2U013322;SS2U032380;SS2U032381;SS2U032382;SS2U037695;SS2U037696;SS2U040409;SS2U040410;SS2U042743;SS2U049808;SS2U050333;SS2U050641;SS2U051057;SS2U054751;SS2U057654"
43;26S protease regulatory subunit S10B;6;7.65562158;-0.203435027;-0.167311415;-0.5384128;-0.974634262;0.72409881;0.306164559;"SS2U000606;SS2U006113;SS2U010477;SS2U044081;SS2U054959;SS2U057794"
44;26S proteasome complex subunit DSS1;6;6.887659987;-0.774315096;0.181132612;-0.858714018;-1.019254593;0.208104783;0.175993729;"SS2U000916;SS2U008456;SS2U020081;SS2U020626;SS2U051119;SS2U059023"
45;26S proteasome non-ATPase regulatory subunit 1;4;8.917522541;0.078399876;-0.010462799;-0.228966095;-0.21244349;0.90594062;0.981227175;"SS2U012719;SS2U036322;SS2U046523;SS2U057465"
46;26S proteasome non-ATPase regulatory subunit 10;4;4.90235986;-0.118297419;-0.214363556;-0.601840846;-1.064868546;0.849579808;0.242014629;"SS2U010644;SS2U032193;SS2U040530;SS2U056913"
47;26S proteasome non-ATPase regulatory subunit 11;6;7.109670026;-0.235081304;0.001951351;-0.288034111;-0.641287535;0.681065747;0.66409136;"SS2U018584;SS2U022136;SS2U022137;SS2U040196;SS2U046815;SS2U057146"
48;26S proteasome non-ATPase regulatory subunit 12;9;7.13409551;-0.235948125;0.018766092;-0.390877057;-0.580103261;0.681690774;0.685201513;"SS2U011282;SS2U011613;SS2U012390;SS2U012391;SS2U020242;SS2U028769;SS2U053263;SS2U054778;SS2U054831"
49;26S proteasome non-ATPase regulatory subunit 13;5;7.292928441;0.025174124;-0.076697993;-0.36904132;-0.774026842;0.972489366;0.534208271;"SS2U007629;SS2U012279;SS2U012322;SS2U038513;SS2U057731"
50;26S proteasome non-ATPase regulatory subunit 14;6;7.77420275;-0.355224582;-0.030704389;-0.65508484;-1.140569281;0.541332864;0.163843833;"SS2U005680;SS2U012949;SS2U020653;SS2U024034;SS2U041001;SS2U056977"
51;26S proteasome non-ATPase regulatory subunit 2;5;8.186805901;0.2427975;-0.135570494;-0.086270125;-0.313739032;0.675271169;0.976879367;"SS2U005642;SS2U041625;SS2U042926;SS2U051028;SS2U053413"
52;26S proteasome non-ATPase regulatory subunit 3;3;7.899890138;-0.067114858;-0.110041332;-0.295265304;-0.626164189;0.917998;0.743983161;"SS2U000463;SS2U052183;SS2U058552"
53;26S proteasome non-ATPase regulatory subunit 4;7;7.908815489;0.017318065;-0.133741333;-0.34933992;-0.511466553;0.981079705;0.851731748;"SS2U015561;SS2U029338;SS2U034552;SS2U036709;SS2U046483;SS2U051587;SS2U058665"
54;26S proteasome non-ATPase regulatory subunit 5;7;4.869183843;-0.306241424;-0.078909095;-0.580967681;-1.229394279;0.5836968;0.114239288;"SS2U012282;SS2U013293;SS2U017568;SS2U018206;SS2U038185;SS2U048666;SS2U055930"
55;26S proteasome non-ATPase regulatory subunit 6;6;7.346566165;-0.42608542;-0.138841393;-0.69599827;-1.110825811;0.434436135;0.189179238;"SS2U011170;SS2U033952;SS2U033953;SS2U054527;SS2U056315;SS2U057164"
56;26S proteasome non-ATPase regulatory subunit 7;7;7.470946361;-0.400421495;-0.097805971;-0.772007365;-1.179148614;0.463117205;0.118341502;"SS2U010858;SS2U013445;SS2U019052;SS2U036834;SS2U048656;SS2U056703;SS2U056777"
57;26S proteasome non-ATPase regulatory subunit 8;3;6.64641373;-0.313928299;-0.096714438;-0.646478964;-0.895896348;0.571700033;0.32586206;"SS2U016668;SS2U019905;SS2U058847"
58;26S proteasome non-ATPase regulatory subunit 9;2;5.773556489;-0.459594803;0.038376908;-0.716815273;-0.782819986;0.436328465;0.383842162;"SS2U040755;SS2U058260"
59;28 kDa heat- and acid-stable phosphoprotein;3;6.171767363;0.109339439;-0.128155366;-0.421473556;-0.63830012;0.864347717;0.725119944;"SS2U011068;SS2U047224;SS2U049439"
60;28S ribosomal protein S11 mitochondrial;1;5.203915635;0.572861559;-0.470927495;0.190371684;0.239793828;0.323318217;0.728972213;SS2U056130
61;28S ribosomal protein S12 mitochondrial;3;5.427490213;-0.031845995;0.205320505;-0.487298981;-0.309306247;0.970050329;0.757679185;"SS2U017647;SS2U048115;SS2U051845"
62;28S ribosomal protein S14 mitochondrial;1;5.128497011;-0.47441701;-0.185092754;-0.777058943;-1.240536351;0.396288574;0.139626385;SS2U055706
63;28S ribosomal protein S15 mitochondrial;4;5.501242752;-0.688277631;-0.073414991;-0.716551038;-0.696018301;0.215652119;0.509195192;"SS2U018180;SS2U028076;SS2U052753;SS2U056438"
64;28S ribosomal protein S16 mitochondrial;5;5.422273596;-0.699601404;0.056692936;-0.775105155;-1.095121695;0.23827036;0.195950521;"SS2U019386;SS2U028793;SS2U038914;SS2U051880;SS2U055666"
65;28S ribosomal protein S17 mitochondrial;1;3.698179019;-0.781067796;0.013740296;-0.250256492;-0.436823351;0.140788912;0.890427338;SS2U052929
66;28S ribosomal protein S18a mitochondrial;4;4.84299107;-0.63831584;0.042755114;-0.506040998;-0.669871827;0.238808747;0.576445807;"SS2U004691;SS2U021298;SS2U045590;SS2U057048"
67;28S ribosomal protein S18b mitochondrial;3;5.508608188;-0.688429994;-0.020533866;-0.912165529;-0.9583115;0.234125835;0.224932303;"SS2U006506;SS2U012078;SS2U058582"
68;28S ribosomal protein S18c mitochondrial;2;4.448254959;-1.242911541;0.191601846;-1.035553529;-1.265491362;0.067934031;0.096962162;"SS2U037873;SS2U054775"
69;28S ribosomal protein S2 mitochondrial;4;4.156927822;0.506744993;-0.31807741;0.562772152;0.628290306;0.41233619;0.439788593;"SS2U009977;SS2U022108;SS2U022557;SS2U047360"
70;28S ribosomal protein S21 mitochondrial;3;4.954435408;-0.897268292;0.297736865;-0.653767446;-0.430177306;0.186885004;0.608125734;"SS2U010989;SS2U010990;SS2U058039"
71;28S ribosomal protein S22 mitochondrial;1;4.762075071;-0.167867263;0.084831144;-0.317253119;-0.204942406;0.780057818;0.92373926;SS2U052885
72;28S ribosomal protein S23 mitochondrial;3;5.638584938;-0.514081797;0.016439839;-0.671154438;-0.728621347;0.374825667;0.480773721;"SS2U043224;SS2U050518;SS2U055511"
73;28S ribosomal protein S24 mitochondrial;1;4.856519781;-0.489962276;0.024117224;-0.610672455;-0.633718218;0.377381943;0.558476639;SS2U058450
74;28S ribosomal protein S25 mitochondrial;1;4.733867569;-0.790927035;-0.293817414;-1.317193043;-1.865835929;0.238329153;0.022618824;SS2U055707
75;28S ribosomal protein S26 mitochondrial;1;4.345595394;-0.68315987;0.112223002;-0.618365597;-0.460598881;0.286197167;0.71545054;SS2U047977
76;28S ribosomal protein S27 mitochondrial;4;4.731640031;-0.374618796;0.011200305;-0.345597686;-0.441173895;0.489805548;0.851600158;"SS2U034246;SS2U038384;SS2U041131;SS2U046008"
77;28S ribosomal protein S28 mitochondrial;1;4.505666963;-1.028222902;0.188322294;-0.779662945;-0.661260452;0.122884871;0.447183828;SS2U058926
78;28S ribosomal protein S29 mitochondrial;1;6.597229352;0.013732677;0.000722904;-0.336260958;-0.237481976;0.985691689;0.947300455;SS2U056402
79;28S ribosomal protein S30 mitochondrial;4;5.240659923;-0.47584848;-0.095550638;-0.457352316;-0.508734647;0.37782767;0.815165066;"SS2U006502;SS2U006503;SS2U047973;SS2U052792"
80;28S ribosomal protein S31 mitochondrial;3;4.964838903;-0.27951276;-0.037148585;-0.380414415;-0.321805332;0.635125282;0.919480863;"SS2U021444;SS2U047048;SS2U049762"
81;28S ribosomal protein S33 mitochondrial;5;4.898911448;-0.550446693;0.053994499;-0.499990827;-0.739544151;0.296349215;0.472180402;"SS2U003850;SS2U007973;SS2U021798;SS2U036682;SS2U050839"
82;28S ribosomal protein S34 mitochondrial;4;5.864085834;-0.040451501;0.040315913;-0.013629602;0.001429209;0.954288703;0.999555498;"SS2U016987;SS2U038996;SS2U056137;SS2U057302"
83;28S ribosomal protein S35 mitochondrial;3;5.25740306;-0.052795555;-0.199060509;-0.479862344;-0.533731855;0.941737343;0.829968986;"SS2U002256;SS2U009639;SS2U055926"
84;28S ribosomal protein S36 mitochondrial;4;5.43307422;-0.934530715;0.102337898;-0.864566062;-0.519667864;0.137182715;0.463025962;"SS2U013845;SS2U049500;SS2U049950;SS2U051234"
85;28S ribosomal protein S5 mitochondrial;1;6.178530985;0.023186476;-0.189013133;-0.131140732;-0.00132169;0.975059328;0.992628004;SS2U052099
86;28S ribosomal protein S6 mitochondrial;1;3.879335649;-0.816243792;-0.00025288;-0.88482926;-0.894100441;0.14962952;0.233227714;SS2U058065
87;28S ribosomal protein S7 mitochondrial;5;4.940592381;-0.454465422;-0.111763416;-0.469467501;-0.74687189;0.411646096;0.619699253;"SS2U013106;SS2U013628;SS2U018480;SS2U054257;SS2U058541"
88;28S ribosomal protein S9 mitochondrial;6;5.495421144;-0.111091831;-0.00708016;-0.236545782;-0.190926038;0.862085985;0.983437449;"SS2U006485;SS2U006486;SS2U015726;SS2U020944;SS2U050118;SS2U050872"
89;3 beta-hydroxysteroid dehydrogenase type 7;3;3.48671514;-0.174860214;-0.066814768;-0.04981122;0.841527514;0.780265362;0.275895001;"SS2U036774;SS2U042422;SS2U056948"
90;3'(2')5'-bisphosphate nucleotidase 1;7;4.849270994;-0.287841079;-0.166702746;-0.775132734;-1.13972179;0.645678099;0.198949412;"SS2U001678;SS2U025147;SS2U025148;SS2U034920;SS2U034921;SS2U042847;SS2U052711"
91;3'-5' exoribonuclease 1;4;4.470430025;0.02279238;-0.103065279;-0.406062083;-0.700904269;0.975719147;0.646306174;"SS2U028207;SS2U028632;SS2U039327;SS2U052405"
92;3'-5' exoribonuclease CSL4 homolog;1;5.868949005;0.739119967;-0.267601046;-0.044932866;0.061994606;0.147679878;0.967595152;SS2U049850
93;3-hydroxy-3-methylglutaryl-coenzyme A reductase;2;4.557159487;-0.135559043;0.362867627;0.230801883;0.476259806;0.82407821;0.892356028;"SS2U003076;SS2U055576"
94;3-hydroxyacyl-CoA dehydrogenase type-2;4;6.698483102;0.146351129;-0.08990561;-0.15821137;0.060377516;0.832016291;0.994002833;"SS2U020095;SS2U023246;SS2U038157;SS2U057905"
95;3-hydroxyanthranilate 34-dioxygenase;4;2.806312613;-0.784021498;0.329333314;0.343323797;-0.062139894;0.180123247;0.916947218;"SS2U006638;SS2U009895;SS2U009973;SS2U057913"
96;3-hydroxybutyrate dehydrogenase type 2;2;6.274424607;0.125435903;-0.396453228;-0.511679208;-1.088528138;0.839803511;0.273416156;"SS2U034664;SS2U057977"
97;3-hydroxyisobutyrate dehydrogenase mitochondrial;7;7.236679117;0.090590492;-0.001247416;0.010709836;0.274198658;0.888504031;0.971597254;"SS2U005697;SS2U008752;SS2U008753;SS2U009052;SS2U021506;SS2U039141;SS2U057617"
98;3-hydroxyisobutyryl-CoA hydrolase mitochondrial;2;2.954833712;0.489151851;-0.700792529;0.195210922;0.437298775;0.46067388;0.432283716;"SS2U008687;SS2U045701"
99;3-ketoacyl-CoA thiolase mitochondrial;6;7.05521624;0.319854961;-0.134167994;0.299334467;1.958246854;0.557600901;8.39E-06;"SS2U011940;SS2U013257;SS2U015495;SS2U053380;SS2U054192;SS2U058414"
100;3-mercaptopyruvate sulfurtransferase;3;4.70146886;0.014550328;-0.2324319;-0.062748838;0.189315049;0.984455486;0.935887704;"SS2U015199;SS2U055198;SS2U057713"
101;3-oxo-5-alpha-steroid 4-dehydrogenase 2;8;2.274953094;0.427539106;1.032875885;1.562785999;3.637908425;0.517605632;8.21E-10;"SS2U006473;SS2U010008;SS2U011564;SS2U045326;SS2U047204;SS2U047887;SS2U050754;SS2U052433"
102;3-oxo-5-alpha-steroid 4-dehydrogenase 3;2;3.073396424;-1.395723203;0.04121692;-1.061170922;-1.280657543;0.034617034;0.108381277;"SS2U002622;SS2U039252"
103;3-oxo-5-beta-steroid 4-dehydrogenase;2;1.881881779;-0.740713388;0.696503513;0.310488911;0.985125315;0.212033724;0.476871638;"SS2U030161;SS2U058423"
104;3-oxoacyl-[acyl-carrier-protein] reductase;1;3.451483003;-0.198678211;-0.231535703;-0.861951831;-1.103377868;0.7674607;0.229366518;SS2U055976
105;3-oxoacyl-[acyl-carrier-protein] synthase mitochondrial;5;3.273610448;0.312415135;-0.247170465;-0.355600779;-0.716089603;0.589502488;0.723844181;"SS2U022454;SS2U022455;SS2U029834;SS2U033191;SS2U040650"
106;3-phosphoinositide-dependent protein kinase 1;6;5.056949073;0.282977969;-0.045338465;0.438192622;0.787280815;0.638424983;0.442699727;"SS2U003646;SS2U025719;SS2U036683;SS2U052207;SS2U052369;SS2U053579"
107;32-trans-enoyl-CoA isomerase mitochondrial;1;5.060236514;0.315473526;-0.291278524;0.162652782;1.062159009;0.604924622;0.093632544;SS2U042027
108;35 kDa SR repressor protein;3;1.824060517;-0.090947361;-0.420009053;-0.984891278;-1.342427156;0.907995592;0.16417265;"SS2U011092;SS2U011093;SS2U044490"
109;39S ribosomal protein L1 mitochondrial;1;5.177307963;-0.323738425;-0.049886142;-0.438618079;-0.915599747;0.571141184;0.386355032;SS2U055407
110;39S ribosomal protein L10 mitochondrial;3;5.715818581;-0.223386475;-0.142401725;-0.621886385;-0.791811989;0.727156104;0.528478991;"SS2U034633;SS2U034634;SS2U050021"
111;39S ribosomal protein L11 mitochondrial;3;6.129370374;-0.208981484;-0.151828368;-0.459695098;-0.683866177;0.728722982;0.674289321;"SS2U040747;SS2U045809;SS2U058684"
112;39S ribosomal protein L12 mitochondrial;2;4.536190266;0.358462055;-0.24703571;0.335856908;-0.279791463;0.534445794;0.74165247;"SS2U033104;SS2U049370"
113;39S ribosomal protein L13 mitochondrial;1;5.438678271;-0.827448493;0.130593086;-0.955806005;-1.099559439;0.170893461;0.117431739;SS2U056671
114;39S ribosomal protein L14 mitochondrial;2;5.311487374;-0.34798134;-0.134347978;-0.459120653;-0.725428274;0.516992493;0.602359158;"SS2U032587;SS2U057378"
115;39S ribosomal protein L15 mitochondrial;4;5.035147451;-0.241334197;-0.067527135;-0.452019819;-0.599939486;0.678434104;0.702954532;"SS2U022409;SS2U023636;SS2U049843;SS2U053236"
116;39S ribosomal protein L16 mitochondrial;4;6.648619769;-0.08631435;-0.149228221;-0.350240078;-0.469581461;0.898604882;0.900911339;"SS2U016460;SS2U016461;SS2U038594;SS2U057356"
117;39S ribosomal protein L17 mitochondrial;2;5.86768091;-0.744910067;-0.101125029;-1.035016689;-1.501523128;0.188940894;0.030490293;"SS2U050385;SS2U056116"
118;39S ribosomal protein L18 mitochondrial;1;6.309002485;-0.386618785;-0.176737656;-0.831236584;-0.857913722;0.523052614;0.38211911;SS2U056937
119;39S ribosomal protein L19 mitochondrial;1;5.896177159;-0.131518567;0.2313727;-0.063457004;-0.484252344;0.836544192;0.705272715;SS2U053687
120;39S ribosomal protein L2 mitochondrial;1;5.552983554;-0.318211192;-0.032473287;-0.404551784;-0.407090663;0.571141184;0.86445178;SS2U057312
121;39S ribosomal protein L20 mitochondrial;1;5.278083083;-0.077848179;-0.046665525;-0.020785944;-0.096000264;0.912496047;0.999555498;SS2U053878
122;39S ribosomal protein L21 mitochondrial;8;4.224376319;-0.75590183;0.024464784;-1.008466385;-0.90382141;0.21602768;0.231624465;"SS2U010704;SS2U013739;SS2U013933;SS2U013934;SS2U038895;SS2U041427;SS2U047273;SS2U058407"
123;39S ribosomal protein L22 mitochondrial;3;5.244309686;-0.516914069;-0.058946198;-0.97044511;-1.263009161;0.407946904;0.121512861;"SS2U016291;SS2U050145;SS2U054934"
124;39S ribosomal protein L23 mitochondrial;3;5.197030096;-0.555859684;0.19229398;-0.345522864;-0.39427692;0.326068291;0.791610133;"SS2U008492;SS2U013708;SS2U057159"
125;39S ribosomal protein L27 mitochondrial;3;4.99338042;-0.704390323;0.08497137;-0.761488498;-1.06680453;0.214798302;0.164372349;"SS2U038771;SS2U053259;SS2U054678"
126;39S ribosomal protein L28 mitochondrial;2;5.300619754;-0.729310668;-0.063198979;-0.601530912;-0.931788269;0.175912764;0.34163887;"SS2U008947;SS2U056040"
127;39S ribosomal protein L3 mitochondrial;4;6.266283074;-0.527294063;-0.052400825;-0.866063251;-1.314892154;0.362884154;0.088288292;"SS2U013236;SS2U024727;SS2U031652;SS2U057424"
128;39S ribosomal protein L30 mitochondrial;1;4.735344317;-0.754210073;0.143856598;-0.914041748;-1.123315398;0.190623113;0.088956851;SS2U051550
129;39S ribosomal protein L32 mitochondrial;1;4.917150465;-1.207786973;-0.033537429;-1.060099337;-1.582610093;0.065286136;0.04801013;SS2U053873
130;39S ribosomal protein L33 mitochondrial;2;4.092306614;-0.468501766;-0.185186067;-0.280945789;-0.347189797;0.389837556;0.966087757;"SS2U037885;SS2U051385"
131;39S ribosomal protein L34 mitochondrial;4;5.34001297;-0.466183609;-0.139518328;-0.88384886;-1.113991936;0.405474401;0.159190878;"SS2U001799;SS2U013652;SS2U027329;SS2U055779"
132;39S ribosomal protein L35 mitochondrial;4;4.200381326;-0.696453539;-0.116528193;-0.511421101;-0.967129586;0.19414407;0.368588042;"SS2U005254;SS2U025138;SS2U033600;SS2U058807"
133;39S ribosomal protein L36 mitochondrial;3;5.417134086;-0.256032107;-0.052635576;-0.859917079;-1.382752996;0.712641469;0.090561601;"SS2U028768;SS2U043854;SS2U049454"
134;39S ribosomal protein L37 mitochondrial;3;6.317582597;-0.438880049;-0.180490262;-0.759362953;-1.155591025;0.457823217;0.20864797;"SS2U035367;SS2U039089;SS2U055924"
135;39S ribosomal protein L38 mitochondrial;2;6.321815641;-0.517264645;0.036483579;-0.779815842;-1.037346626;0.38455226;0.213215093;"SS2U048951;SS2U054937"
136;39S ribosomal protein L39 mitochondrial;2;6.006336765;-0.220292173;-0.151526374;-0.576115522;-0.219385077;0.739930234;0.869481224;"SS2U017884;SS2U056150"
137;39S ribosomal protein L4 mitochondrial;5;5.929808321;-0.673821958;-0.052850131;-0.706406445;-1.038526809;0.23991553;0.267829139;"SS2U006279;SS2U021272;SS2U040354;SS2U048841;SS2U055172"
138;39S ribosomal protein L40 mitochondrial;3;4.859063827;-0.344024423;-0.135593088;-0.392436379;-0.54347843;0.526771416;0.819677819;"SS2U013862;SS2U044032;SS2U056037"
139;39S ribosomal protein L41 mitochondrial;5;5.298867234;-0.708500843;-0.085491762;-0.775445792;-0.879812344;0.207942093;0.349510887;"SS2U011136;SS2U038797;SS2U046510;SS2U053454;SS2U057739"
140;39S ribosomal protein L42 mitochondrial;2;5.285781179;-0.893074076;0.075815787;-0.937984443;-1.144050318;0.143209077;0.12555562;"SS2U056691;SS2U056792"
141;39S ribosomal protein L43 mitochondrial;3;5.075688659;-0.667868471;0.148598192;-0.760248287;-0.613131701;0.288868875;0.478151198;"SS2U013477;SS2U029916;SS2U045833"
142;39S ribosomal protein L44 mitochondrial;3;4.947761995;-0.716080827;0.087785557;-0.697400642;-0.919080401;0.207518175;0.270779186;"SS2U021189;SS2U049856;SS2U052421"
143;39S ribosomal protein L45 mitochondrial;3;5.479839444;0.061910215;-0.048939014;-0.119973616;-0.123651644;0.92581635;0.999257081;"SS2U002125;SS2U053436;SS2U055391"
144;39S ribosomal protein L46 mitochondrial;1;2.969432085;-0.013139161;-0.084036457;0.024065176;0.042482158;0.985731307;0.999257081;SS2U051887
145;39S ribosomal protein L47 mitochondrial;4;5.452598664;-1.185380073;0.070689257;-1.134445672;-1.432367081;0.064657979;0.045025455;"SS2U030480;SS2U038270;SS2U041538;SS2U056898"
146;39S ribosomal protein L48 mitochondrial;3;4.562146376;-0.700946297;0.039715687;-0.579842882;-0.591631592;0.229378559;0.657349377;"SS2U008519;SS2U048537;SS2U048878"
147;39S ribosomal protein L49 mitochondrial;2;4.486326516;-0.182048214;-0.153526508;-0.605490848;-0.623873269;0.774390104;0.66134273;"SS2U006675;SS2U057613"
148;39S ribosomal protein L51 mitochondrial;8;5.411348966;-0.161927305;-0.114885415;-0.537744091;-0.543240147;0.800370964;0.756957796;"SS2U010367;SS2U010368;SS2U028986;SS2U031642;SS2U033957;SS2U038559;SS2U050380;SS2U058545"
149;39S ribosomal protein L52 mitochondrial;3;4.596197253;-1.120718106;-0.01630417;-0.965513726;-1.393877698;0.093655822;0.113195853;"SS2U034174;SS2U049566;SS2U050758"
150;39S ribosomal protein L54 mitochondrial;1;4.507962555;-0.882959802;0.169780439;-0.646385989;-0.809712967;0.152396943;0.39864786;SS2U057626
151;39S ribosomal protein L55 mitochondrial;3;3.975908127;-1.000802122;0.142481288;-1.122761166;-1.279517915;0.147679878;0.10775621;"SS2U012610;SS2U024044;SS2U056943"
152;39S ribosomal protein L9 mitochondrial;5;4.362588472;-0.642033502;-0.06748024;-0.714157114;-0.671702207;0.236172797;0.502755469;"SS2U012626;SS2U014974;SS2U016892;SS2U034354;SS2U058394"
153;4-aminobutyrate aminotransferase mitochondrial;6;5.857306038;0.369779204;-0.085999639;0.270261912;1.541498659;0.559388013;0.016387721;"SS2U007540;SS2U008525;SS2U020940;SS2U047088;SS2U055984;SS2U058364"
154;4-hydroxyphenylpyruvate dioxygenase;7;7.471477059;0.009531085;0.143571144;0.226343226;0.172558698;0.989876121;0.99256856;"SS2U002649;SS2U008845;SS2U009556;SS2U037434;SS2U040342;SS2U049835;SS2U050804"
155;4-hydroxyphenylpyruvate dioxygenase-like protein;3;4.71279424;-0.451320374;0.038749918;0.392310753;1.346344415;0.428541857;0.048726422;"SS2U020097;SS2U030418;SS2U046989"
156;40S ribosomal protein S10;18;11.30119868;-0.566245133;0.095781669;-0.772424828;-0.422849583;0.372617733;0.586833208;"SS2U000915;SS2U001018;SS2U001035;SS2U005235;SS2U011689;SS2U015412;SS2U025130;SS2U026413;SS2U028704;SS2U028731;SS2U029920;SS2U029957;SS2U031431;SS2U031475;SS2U040262;SS2U054485;SS2U056994;SS2U058977"
157;40S ribosomal protein S11;13;11.0846024;-0.714603036;0.032796699;-0.929564137;-1.145767719;0.241069703;0.150685771;"SS2U000933;SS2U001073;SS2U010369;SS2U015637;SS2U015638;SS2U020360;SS2U021165;SS2U030511;SS2U034197;SS2U034201;SS2U036659;SS2U036660;SS2U059274"
158;40S ribosomal protein S12;9;11.50626806;-0.334301272;-0.045802339;-0.582038243;-0.868060664;0.585264586;0.434742481;"SS2U001002;SS2U027522;SS2U031125;SS2U031427;SS2U039231;SS2U042211;SS2U043295;SS2U058547;SS2U059037"
159;40S ribosomal protein S13;9;11.20602473;-0.77640495;0.116190573;-0.833889481;-1.075463592;0.221767046;0.212906649;"SS2U001145;SS2U018056;SS2U026393;SS2U027172;SS2U028645;SS2U055478;SS2U055880;SS2U057723;SS2U058887"
160;40S ribosomal protein S14;14;11.6862451;-0.517183985;-0.094925952;-0.668505245;-0.971394564;0.420996535;0.424075674;"SS2U000838;SS2U001032;SS2U001200;SS2U001201;SS2U012807;SS2U019292;SS2U027247;SS2U029947;SS2U030989;SS2U031546;SS2U053538;SS2U059039;SS2U059101;SS2U059333"
161;40S ribosomal protein S15;13;10.6650474;-0.968285907;0.077580942;-0.916051548;-1.145702001;0.134577942;0.164055802;"SS2U001080;SS2U001182;SS2U005067;SS2U025502;SS2U028966;SS2U030990;SS2U033876;SS2U038535;SS2U041663;SS2U042894;SS2U050373;SS2U058602;SS2U058711"
162;40S ribosomal protein S15a;5;10.68823035;-0.921118946;0.091858973;-1.159601613;-1.337547735;0.161434355;0.065963864;"SS2U001020;SS2U012306;SS2U013337;SS2U026939;SS2U058636"
163;40S ribosomal protein S16;5;10.99852905;-0.890572891;0.048703209;-0.876047848;-1.232254279;0.144650498;0.116624185;"SS2U023651;SS2U028709;SS2U029680;SS2U046325;SS2U059130"
164;40S ribosomal protein S17;10;10.62790481;-1.081216954;0.108655709;-1.065323677;-1.243372535;0.117402108;0.122056163;"SS2U015615;SS2U020183;SS2U024386;SS2U026931;SS2U028761;SS2U030994;SS2U036835;SS2U057787;SS2U058292;SS2U058643"
165;40S ribosomal protein S18;10;11.00126195;-0.530087872;-0.112187095;-0.815517814;-0.842611783;0.382362706;0.413820925;"SS2U005896;SS2U012455;SS2U027303;SS2U027709;SS2U030953;SS2U032080;SS2U033153;SS2U034242;SS2U058858;SS2U059099"
166;40S ribosomal protein S19;9;10.74680263;-0.936461633;0.172100213;-0.62120229;-1.059116276;0.124884688;0.206324332;"SS2U000506;SS2U001777;SS2U005689;SS2U026127;SS2U027732;SS2U029997;SS2U033408;SS2U039901;SS2U059236"
167;40S ribosomal protein S2;12;13.3847466;-0.287685533;-0.089449389;-0.595023422;-0.693171185;0.673412751;0.658997786;"SS2U000853;SS2U001028;SS2U001064;SS2U001203;SS2U014886;SS2U016679;SS2U028691;SS2U031477;SS2U031879;SS2U042709;SS2U057652;SS2U059318"
168;40S ribosomal protein S20;14;11.51310408;-1.123606917;0.086666863;-1.189320125;-1.401474341;0.105911486;0.065727435;"SS2U001023;SS2U001131;SS2U026123;SS2U028798;SS2U029926;SS2U030006;SS2U030034;SS2U030589;SS2U030988;SS2U031410;SS2U037864;SS2U051707;SS2U056297;SS2U058931"
169;40S ribosomal protein S21;5;9.971255377;-0.712505946;-0.019844534;-1.170637268;-1.55730588;0.312892033;0.065228362;"SS2U001052;SS2U014999;SS2U033246;SS2U039140;SS2U057712"
170;40S ribosomal protein S23;11;11.31397637;-0.62420653;0.140513699;-0.670928697;-0.658783095;0.292343658;0.4633711;"SS2U001117;SS2U009858;SS2U027752;SS2U029936;SS2U029974;SS2U030924;SS2U045936;SS2U048393;SS2U051471;SS2U058281;SS2U058827"
171;40S ribosomal protein S24;14;11.37506593;-1.169912602;0.121603689;-0.871035686;-0.299725983;0.086170964;0.555260754;"SS2U001017;SS2U001129;SS2U001222;SS2U004012;SS2U005215;SS2U005677;SS2U012452;SS2U028677;SS2U029617;SS2U029956;SS2U030015;SS2U030178;SS2U052351;SS2U059182"
172;40S ribosomal protein S25;14;11.71240098;-0.826317538;0.036346673;-0.943810767;-1.152731321;0.181797936;0.143163093;"SS2U001009;SS2U001019;SS2U008283;SS2U013619;SS2U016816;SS2U019939;SS2U019940;SS2U028548;SS2U030986;SS2U030992;SS2U042904;SS2U045466;SS2U058771;SS2U059219"
173;40S ribosomal protein S26;9;11.41527369;-0.575362998;-0.151154802;-0.864244981;-1.146714206;0.375915742;0.262527727;"SS2U000816;SS2U001158;SS2U006441;SS2U006442;SS2U009452;SS2U021415;SS2U026934;SS2U047178;SS2U057120"
174;40S ribosomal protein S27;11;11.17324708;-0.764529982;0.093747649;-0.882059351;-0.893653496;0.218528292;0.267892782;"SS2U007314;SS2U017540;SS2U026091;SS2U041457;SS2U043906;SS2U050402;SS2U057917;SS2U058259;SS2U058404;SS2U058885;SS2U058968"
175;40S ribosomal protein S27-like;1;4.587840422;-0.824602768;-0.090280476;-0.411274883;1.892297561;0.228831776;0.000928931;SS2U057231
176;40S ribosomal protein S27a;8;11.56338817;-0.267112495;-0.116238839;-0.513869872;-0.622574573;0.674158364;0.730477039;"SS2U001433;SS2U004552;SS2U006860;SS2U013941;SS2U026930;SS2U031015;SS2U058980;SS2U059069"
177;40S ribosomal protein S28;6;10.04924555;-0.685973088;0.018269227;-0.895847397;-1.170987091;0.281203681;0.17274397;"SS2U004476;SS2U005237;SS2U006868;SS2U013735;SS2U039927;SS2U057533"
178;40S ribosomal protein S29;5;8.400378395;-0.486077579;0.083067968;-0.93534242;-1.034503195;0.499379778;0.242774046;"SS2U018512;SS2U027553;SS2U029914;SS2U042705;SS2U057853"
179;40S ribosomal protein S3;14;11.60495338;-0.247658451;-0.214130542;-0.643792538;-0.859085889;0.694284351;0.488188213;"SS2U015493;SS2U016401;SS2U016417;SS2U017934;SS2U024171;SS2U024176;SS2U026025;SS2U033044;SS2U043900;SS2U054205;SS2U056275;SS2U058313;SS2U059092;SS2U059150"
180;40S ribosomal protein S3-B;2;8.670060843;-5.306182618;-0.21914068;-3.9385762;-5.364323587;0.004981796;0.000497716;"SS2U024172;SS2U024242"
181;40S ribosomal protein S30;6;10.32704619;-0.900386129;0.13805772;-0.847054792;-1.14204532;0.148006414;0.142776116;"SS2U004199;SS2U008473;SS2U009203;SS2U058163;SS2U058348;SS2U058857"
182;40S ribosomal protein S3a;12;12.11875446;-0.323021095;-0.150127867;-0.651026828;-0.891754628;0.607795262;0.4503829;"SS2U000581;SS2U000914;SS2U001005;SS2U001074;SS2U021468;SS2U026568;SS2U026578;SS2U029723;SS2U029903;SS2U029962;SS2U041592;SS2U059300"
183;40S ribosomal protein S4;10;11.81082293;-0.129648843;-0.10193833;-0.487885183;-0.616590274;0.845018766;0.723157116;"SS2U000435;SS2U000538;SS2U000921;SS2U000946;SS2U012729;SS2U027223;SS2U034080;SS2U047630;SS2U059246;SS2U059273"
184;40S ribosomal protein S4 X isoform;3;8.250730069;0.338488034;-0.738463477;-0.305519637;-0.202058701;0.732107145;0.904496173;"SS2U013110;SS2U019290;SS2U036013"
185;40S ribosomal protein S5;9;11.84212606;-0.307513461;-0.090244577;-0.531700762;-0.764342416;0.600901576;0.544437508;"SS2U000891;SS2U005512;SS2U025584;SS2U026048;SS2U026119;SS2U037589;SS2U053399;SS2U059230;SS2U059285"
186;40S ribosomal protein S5a;7;7.634660321;-1.370832398;0.22819518;-2.011796235;-1.755119853;0.142001566;0.021179957;"SS2U001172;SS2U001205;SS2U003625;SS2U004951;SS2U010119;SS2U029949;SS2U049428"
187;40S ribosomal protein S6;18;11.682397;-0.530257435;0.057048154;-0.81526032;-1.000421449;0.373338492;0.213371025;"SS2U000643;SS2U000644;SS2U000990;SS2U001115;SS2U001175;SS2U017514;SS2U020757;SS2U022066;SS2U023709;SS2U025536;SS2U026532;SS2U031843;SS2U033480;SS2U040727;SS2U040728;SS2U042826;SS2U059014;SS2U059029"
188;40S ribosomal protein S7;10;10.83095385;-1.147907883;0.169981044;-1.105844186;-1.331483239;0.095429058;0.075697682;"SS2U000929;SS2U001085;SS2U001086;SS2U004603;SS2U017677;SS2U021443;SS2U022969;SS2U024798;SS2U045464;SS2U059278"
189;40S ribosomal protein S8;11;11.60920508;-0.722684205;0.014943405;-0.817533938;-0.976004299;0.228831776;0.26544142;"SS2U001103;SS2U005588;SS2U005694;SS2U005892;SS2U019368;SS2U024534;SS2U029942;SS2U030975;SS2U030981;SS2U058718;SS2U059167"
190;40S ribosomal protein S9;11;11.26481092;-0.62540428;-0.031252622;-0.791210032;-1.249100646;0.279233281;0.121333019;"SS2U001140;SS2U007081;SS2U012819;SS2U017419;SS2U019001;SS2U019002;SS2U030908;SS2U037501;SS2U048823;SS2U051332;SS2U059144"
191;40S ribosomal protein SA;18;12.35384398;-0.206283857;-0.222297206;-0.728850128;-0.987533501;0.761525808;0.372771604;"SS2U010721;SS2U017034;SS2U023665;SS2U026750;SS2U026916;SS2U028646;SS2U028757;SS2U028805;SS2U030605;SS2U032474;SS2U035469;SS2U040825;SS2U042018;SS2U045438;SS2U050706;SS2U051930;SS2U059016;SS2U059073"
192;45 kDa calcium-binding protein;3;4.552469539;0.380431642;-0.100520917;0.323487542;0.478385078;0.480260573;0.756485728;"SS2U036129;SS2U040294;SS2U050497"
193;4F2 cell-surface antigen heavy chain;6;6.586196068;-0.285362074;0.3519648;0.338529986;1.377429948;0.618092793;0.046251512;"SS2U003595;SS2U015795;SS2U052061;SS2U055316;SS2U057504;SS2U057936"
194;5'-3' exoribonuclease 1;2;4.436416467;0.407581376;-0.199090334;0.150193469;-0.189220305;0.486565928;0.957589653;"SS2U025174;SS2U041460"
195;5'-3' exoribonuclease 2;6;7.803360787;0.377284377;-0.231776892;-0.17399318;-0.987660924;0.47893134;0.336932189;"SS2U011779;SS2U041060;SS2U047319;SS2U047944;SS2U052560;SS2U053918"
196;5'-AMP-activated protein kinase catalytic subunit alpha-1;3;4.039945533;0.517418396;-0.194877035;0.185694805;0.139632619;0.350173999;0.955733822;"SS2U028935;SS2U028953;SS2U038415"
197;5'-AMP-activated protein kinase catalytic subunit alpha-2;1;1.899343997;1.148852501;0.32207873;2.290360785;4.515671059;0.159590239;1.46E-10;SS2U004328
198;5'-AMP-activated protein kinase subunit beta-1;5;6.429101503;-0.248146707;0.045858315;-0.445789558;-0.775663619;0.682145835;0.476871638;"SS2U016017;SS2U017648;SS2U017924;SS2U054450;SS2U055631"
199;5'-AMP-activated protein kinase subunit gamma-1;3;4.130341499;0.702971288;-0.263262424;0.317340069;0.146820115;0.246955196;0.890770079;"SS2U032396;SS2U043720;SS2U046156"
200;5'-AMP-activated protein kinase subunit gamma-2;3;2.866080811;0.143229003;-0.211196295;1.050174106;1.436201074;0.85095242;0.028246227;"SS2U002238;SS2U038814;SS2U046366"
201;5'-AMP-activated protein kinase subunit gamma-3;3;2.677761029;-0.455614301;-0.235375321;-0.266882812;0.445882197;0.419700345;0.637764209;"SS2U027454;SS2U029898;SS2U043020"
202;5'-nucleotidase domain-containing protein 1;3;3.670489542;0.214900325;0.522655571;1.16643134;1.035961922;0.756508156;0.250707702;"SS2U002782;SS2U017302;SS2U025339"
203;5'-nucleotidase domain-containing protein 2;8;6.442196945;0.096209755;-0.250431341;-0.411816083;-0.953074343;0.877711272;0.380208835;"SS2U018421;SS2U022329;SS2U022373;SS2U026757;SS2U035072;SS2U043251;SS2U044414;SS2U049869"
204;5'-tyrosyl-DNA phosphodiesterase;3;4.009996722;0.038265453;-0.079281794;-0.511117117;-0.464744611;0.959698665;0.808894934;"SS2U044258;SS2U046437;SS2U053344"
205;5-aminolevulinate synthase erythroid-specific mitochondrial;15;4.947985826;-0.285380899;0.805723847;1.681249692;0.374170695;0.635464133;0.012975017;"SS2U008472;SS2U008834;SS2U009747;SS2U009992;SS2U011391;SS2U011392;SS2U013531;SS2U013601;SS2U025465;SS2U035780;SS2U039226;SS2U039227;SS2U040154;SS2U045243;SS2U059190"
206;5-aminolevulinate synthase nonspecific mitochondrial;6;6.395990456;0.272895193;-0.038523949;0.121362537;0.874836544;0.65428647;0.326756871;"SS2U003522;SS2U020694;SS2U036163;SS2U047825;SS2U055830;SS2U057328"
207;5-azacytidine-induced protein 2;1;1.970114678;0.556349667;-0.160386908;0.293587654;0.105618666;0.318699149;0.933520055;SS2U017944
208;5-formyltetrahydrofolate cyclo-ligase;3;3.836173562;-0.587688762;0.18531288;0.177404945;0.273042748;0.280973863;0.989961948;"SS2U020873;SS2U041403;SS2U051222"
209;5-oxoprolinase;4;4.711608582;0.699581723;0.024030529;0.131971119;-0.21135372;0.191510681;0.973112412;"SS2U003359;SS2U004121;SS2U034824;SS2U051628"
210;52 kDa repressor of the inhibitor of the protein kinase;10;6.436911306;-0.104661021;-0.184505218;-0.468067044;-0.950881151;0.867904985;0.369361934;"SS2U007600;SS2U009529;SS2U019068;SS2U020118;SS2U025485;SS2U029054;SS2U036562;SS2U040828;SS2U049718;SS2U053363"
211;55 kDa erythrocyte membrane protein;4;5.752984349;-1.159048797;-0.007209334;-1.107275131;-0.451196491;0.105525542;0.450206441;"SS2U025954;SS2U043960;SS2U051005;SS2U056462"
212;56-dihydroxyindole-2-carboxylic acid oxidase;1;5.045358859;0.038314546;0.313288527;0.798972383;1.32826188;0.957803716;0.078744466;SS2U044798
213;6-phosphofructo-2-kinase/fructose-26-biphosphatase;4;3.571462019;0.023936575;0.093643022;1.038995098;2.035842978;0.977909239;0.001002694;"SS2U012723;SS2U029647;SS2U043572;SS2U045568"
214;6-phosphofructo-2-kinase/fructose-26-biphosphatase 2;11;4.159613071;0.5045385;-0.195162111;0.186419213;1.023147021;0.33906469;0.109393356;"SS2U000786;SS2U002733;SS2U004161;SS2U007305;SS2U009009;SS2U020485;SS2U023141;SS2U041947;SS2U042646;SS2U044272;SS2U045444"
215;6-phosphofructo-2-kinase/fructose-26-biphosphatase 4;9;5.441990241;0.591928206;0.10276496;1.063468718;0.782210788;0.295020984;0.224475704;"SS2U011103;SS2U017244;SS2U022213;SS2U028293;SS2U036265;SS2U038873;SS2U039482;SS2U049758;SS2U058113"
216;6-phosphofructokinase liver type;4;3.048280182;1.176936753;-0.439398931;0.550706049;-0.246702986;0.057415817;0.437667844;"SS2U013080;SS2U013081;SS2U024927;SS2U031138"
217;6-phosphofructokinase muscle type;13;9.334770971;0.293363606;0.992418267;3.144299114;4.820249916;0.63827139;1.36E-20;"SS2U012148;SS2U012149;SS2U015715;SS2U025402;SS2U025900;SS2U035423;SS2U046740;SS2U048431;SS2U049204;SS2U049522;SS2U056876;SS2U057892;SS2U058122"
218;6-phosphofructokinase type C;7;6.208996325;-0.024854311;0.624514207;1.077614121;2.605361969;0.972900994;2.26E-07;"SS2U001968;SS2U027877;SS2U027999;SS2U043938;SS2U053547;SS2U053880;SS2U057501"
219;6-phosphogluconate dehydrogenase decarboxylating;4;7.003695658;0.390395944;-0.025214859;-0.138470384;0.115922652;0.461522237;0.990166479;"SS2U004062;SS2U008513;SS2U043658;SS2U059136"
220;6-phosphogluconolactonase;1;5.012711424;-0.218823036;-0.032254946;-0.512269929;-0.696920903;0.718783117;0.576404667;SS2U056761
221;6-pyruvoyl tetrahydrobiopterin synthase;1;4.17357898;-0.263341868;0.181733066;-0.368892787;0.010795544;0.683609112;0.890136957;SS2U053187
222;60 kDa SS-A/Ro ribonucleoprotein;1;1.972036468;-0.624579984;-0.171236567;-0.665691553;-0.314835325;0.276963525;0.805122471;SS2U017727
223;60 kDa heat shock protein mitochondrial;8;9.425639191;0.780637722;-0.351659432;0.041328788;-0.606279931;0.15876472;0.71493618;"SS2U000360;SS2U012128;SS2U012897;SS2U048405;SS2U049739;SS2U050596;SS2U056732;SS2U056749"
224;60 kDa lysophospholipase;3;3.63686208;0.519776882;-0.240073689;0.820566455;1.998544899;0.411155274;0.000739046;"SS2U000859;SS2U008581;SS2U058634"
225;60S acidic ribosomal protein P0;9;11.70606747;-0.318614179;-0.105821309;-0.292657261;-0.445885526;0.581622094;0.916624567;"SS2U000252;SS2U000771;SS2U020330;SS2U027674;SS2U031036;SS2U031047;SS2U031456;SS2U058895;SS2U059260"
226;60S acidic ribosomal protein P0-like;1;9.721904419;-0.73940596;0.146719618;-0.723879024;-1.397688436;0.326081936;0.18387406;SS2U031343
227;60S acidic ribosomal protein P1;7;10.84662827;-0.872689779;0.04914023;-1.230357279;-1.38751339;0.19414407;0.063681505;"SS2U000840;SS2U000924;SS2U005683;SS2U018335;SS2U031394;SS2U058323;SS2U059153"
228;60S acidic ribosomal protein P2;17;11.19217481;-0.445557088;0.073322331;-0.589596589;-0.862638487;0.460121323;0.379381493;"SS2U000989;SS2U005510;SS2U007344;SS2U010503;SS2U010754;SS2U025137;SS2U029907;SS2U031194;SS2U031397;SS2U043818;SS2U045571;SS2U050608;SS2U054101;SS2U058445;SS2U058687;SS2U058797;SS2U059035"
229;60S ribosomal export protein NMD3;6;6.55349561;0.133706443;-0.4492813;-0.504799839;-0.641266314;0.82762206;0.708086487;"SS2U006939;SS2U008721;SS2U017488;SS2U022878;SS2U045052;SS2U057842"
230;60S ribosomal protein L10;10;10.82513186;-0.608180632;-0.045580898;-0.686173128;-0.910625241;0.271469375;0.330033952;"SS2U000920;SS2U001165;SS2U005838;SS2U006896;SS2U022050;SS2U031131;SS2U032352;SS2U054480;SS2U058750;SS2U059296"
231;60S ribosomal protein L10a;13;10.92144419;-0.814805149;-0.009421119;-0.974350561;-1.269754093;0.186213327;0.1074369;"SS2U001088;SS2U004662;SS2U005656;SS2U029928;SS2U037323;SS2U038478;SS2U038974;SS2U044084;SS2U044539;SS2U048058;SS2U052919;SS2U058447;SS2U059126"
232;60S ribosomal protein L11;6;10.6202007;-0.66835611;0.050568237;-0.861619481;-1.084409952;0.285364102;0.203509389;"SS2U006416;SS2U020616;SS2U022671;SS2U032427;SS2U049630;SS2U059277"
233;60S ribosomal protein L12;9;11.45601565;-0.345309448;-0.083044881;-0.749117952;-0.978290166;0.582360799;0.308721602;"SS2U000370;SS2U000371;SS2U024120;SS2U031379;SS2U042773;SS2U045367;SS2U052632;SS2U052633;SS2U059134"
234;60S ribosomal protein L13;10;11.16548373;-0.618923314;-0.028324155;-0.648191067;-0.985316962;0.255496354;0.26660996;"SS2U000889;SS2U001006;SS2U014892;SS2U022892;SS2U022991;SS2U022992;SS2U026132;SS2U028779;SS2U031003;SS2U059263"
235;60S ribosomal protein L13a;9;11.36278476;-0.807872587;0.1537962;-0.816137665;-1.003964402;0.198806191;0.220912633;"SS2U005888;SS2U007017;SS2U015201;SS2U024393;SS2U027467;SS2U031743;SS2U042704;SS2U059171;SS2U059213"
236;60S ribosomal protein L14;8;10.77230536;-0.590251407;0.132014008;-0.797438708;-1.080927354;0.344754791;0.18864634;"SS2U000943;SS2U000955;SS2U015290;SS2U028770;SS2U030939;SS2U031880;SS2U035961;SS2U058909"
237;60S ribosomal protein L15;12;11.7838503;-0.193119191;-0.170925288;-0.634928533;-0.92073727;0.783674278;0.484777005;"SS2U001094;SS2U001101;SS2U005221;SS2U009053;SS2U015998;SS2U017391;SS2U018759;SS2U034072;SS2U034075;SS2U044187;SS2U051720;SS2U059244"
238;60S ribosomal protein L17;5;10.24841717;-0.920558293;0.102393863;-0.889709676;-1.150234122;0.135212281;0.133587532;"SS2U000856;SS2U000857;SS2U010712;SS2U039293;SS2U058787"
239;60S ribosomal protein L18;7;10.84838226;-0.943092677;0.083334823;-0.796197571;-1.145151189;0.123330021;0.155459685;"SS2U002616;SS2U005885;SS2U027684;SS2U030010;SS2U042893;SS2U051097;SS2U059196"
240;60S ribosomal protein L18a;16;11.06395524;-0.879860603;0.040107083;-1.053921234;-1.417336975;0.168321409;0.059913259;"SS2U000358;SS2U000927;SS2U000958;SS2U000959;SS2U000973;SS2U000984;SS2U001004;SS2U004265;SS2U004266;SS2U015023;SS2U023516;SS2U025206;SS2U027129;SS2U030804;SS2U051042;SS2U059275"
241;60S ribosomal protein L19;12;11.36155819;-0.625667512;-0.018991876;-0.850126484;-1.096953768;0.286424898;0.182872769;"SS2U000983;SS2U003065;SS2U005379;SS2U005846;SS2U019202;SS2U023964;SS2U027439;SS2U030968;SS2U041458;SS2U048081;SS2U057241;SS2U059166"
242;60S ribosomal protein L21;10;11.67421117;-0.250812514;-0.030437081;-0.665057988;-0.824646256;0.718919772;0.481366003;"SS2U023026;SS2U026842;SS2U027730;SS2U028789;SS2U029977;SS2U030966;SS2U030971;SS2U042931;SS2U044182;SS2U059031"
243;60S ribosomal protein L22;7;10.07314938;-0.534617615;-0.001352795;-0.90042322;-1.096871506;0.404221301;0.214721727;"SS2U012437;SS2U038856;SS2U043030;SS2U056574;SS2U056962;SS2U057522;SS2U058061"
244;60S ribosomal protein L22-like 1;5;7.570374275;-1.105420029;0.120877527;-0.724597681;-0.946746192;0.076296564;0.29045173;"SS2U027725;SS2U037003;SS2U047228;SS2U048382;SS2U058597"
245;60S ribosomal protein L23;14;10.40764936;-0.873132583;-0.106269473;-1.101480447;-1.420845069;0.228460435;0.145358915;"SS2U000844;SS2U001003;SS2U001060;SS2U001125;SS2U005344;SS2U020141;SS2U021530;SS2U022460;SS2U029906;SS2U029964;SS2U029985;SS2U030900;SS2U031705;SS2U059256"
246;60S ribosomal protein L23a;8;11.0989299;-0.607470612;0.007432124;-0.867638578;-1.200864255;0.336160166;0.160831888;"SS2U001043;SS2U001044;SS2U009909;SS2U016762;SS2U025175;SS2U029913;SS2U049907;SS2U058551"
247;60S ribosomal protein L24;9;10.44302592;-0.82513765;0.171604676;-0.76072805;-1.039794011;0.189748826;0.211191193;"SS2U000778;SS2U000779;SS2U018506;SS2U028760;SS2U029637;SS2U032594;SS2U035772;SS2U044852;SS2U058585"
248;60S ribosomal protein L26;8;11.32466678;-0.431361817;-0.0623397;-0.718056218;-0.941784362;0.487139837;0.359653312;"SS2U015867;SS2U024621;SS2U024622;SS2U026044;SS2U026345;SS2U049024;SS2U050384;SS2U059057"
249;60S ribosomal protein L27;11;11.09736826;-0.914986062;0.100265499;-0.819746261;-1.088222602;0.144278006;0.196176646;"SS2U000808;SS2U001013;SS2U001022;SS2U001171;SS2U012784;SS2U021882;SS2U030937;SS2U032086;SS2U043747;SS2U058725;SS2U059238"
250;60S ribosomal protein L27a;7;11.16805065;-0.392607363;0.012439805;-0.528767767;-0.774223338;0.518442664;0.527291936;"SS2U004950;SS2U029969;SS2U030007;SS2U030963;SS2U050376;SS2U057531;SS2U058876"
251;60S ribosomal protein L28;11;10.39542322;-0.94740735;0.15703617;-0.98567758;-1.167729495;0.139773563;0.114368108;"SS2U001087;SS2U001109;SS2U027988;SS2U028811;SS2U029601;SS2U029897;SS2U030991;SS2U031144;SS2U031550;SS2U057819;SS2U058579"
252;60S ribosomal protein L29;6;8.976487671;-0.924773408;0.24973411;-1.083982316;-1.26736422;0.201664658;0.109451805;"SS2U005220;SS2U028777;SS2U030318;SS2U041969;SS2U049495;SS2U049505"
253;60S ribosomal protein L3;9;11.70986419;-0.42255124;-0.148001599;-1.052166501;-1.47129107;0.468108737;0.033600338;"SS2U000650;SS2U000967;SS2U027261;SS2U028812;SS2U036598;SS2U039315;SS2U045804;SS2U054017;SS2U059284"
254;60S ribosomal protein L3-like;4;10.38301507;-0.325770725;0.406333819;1.193143144;1.54659914;0.555879238;0.016250225;"SS2U000703;SS2U000704;SS2U026301;SS2U057587"
255;60S ribosomal protein L30;11;11.0688268;-0.383942917;-0.189832803;-0.964775136;-1.245361875;0.575982234;0.183501738;"SS2U000918;SS2U001063;SS2U001077;SS2U001083;SS2U001107;SS2U029706;SS2U031937;SS2U032492;SS2U046122;SS2U052352;SS2U059049"
256;60S ribosomal protein L31;16;11.33213009;-0.247922678;-0.009796365;-0.550271469;-0.657495032;0.714779307;0.652885078;"SS2U001151;SS2U002186;SS2U013981;SS2U014691;SS2U020449;SS2U026047;SS2U029929;SS2U032322;SS2U033838;SS2U036433;SS2U038622;SS2U041054;SS2U047188;SS2U058508;SS2U058755;SS2U059122"
257;60S ribosomal protein L32;12;11.28957686;-0.743502537;0.001496553;-0.858566396;-1.185605305;0.243032189;0.190287489;"SS2U001072;SS2U001163;SS2U001190;SS2U023204;SS2U028734;SS2U031006;SS2U038527;SS2U045456;SS2U051581;SS2U057147;SS2U058236;SS2U058358"
258;60S ribosomal protein L34;8;10.16658728;-0.809386863;0.028295475;-0.637233713;-0.916683081;0.158003239;0.335798026;"SS2U003240;SS2U029730;SS2U029910;SS2U029991;SS2U031450;SS2U042463;SS2U055789;SS2U058628"
259;60S ribosomal protein L35;20;10.33597234;-1.208992636;0.35897898;-0.943238814;-1.220663704;0.103072844;0.127724672;"SS2U000882;SS2U000991;SS2U001059;SS2U001148;SS2U001167;SS2U001184;SS2U005632;SS2U015018;SS2U025881;SS2U029941;SS2U030938;SS2U030969;SS2U031935;SS2U037500;SS2U043743;SS2U049767;SS2U049776;SS2U058420;SS2U058430;SS2U058509"
260;60S ribosomal protein L35a;12;10.76706953;-0.076558808;-0.086199864;-0.421861143;-0.54744424;0.920396799;0.84791612;"SS2U000832;SS2U000992;SS2U001186;SS2U005395;SS2U005409;SS2U010735;SS2U028796;SS2U030970;SS2U033111;SS2U041015;SS2U057835;SS2U058869"
261;60S ribosomal protein L36;11;10.43352679;-0.584749014;0.068670752;-0.807485304;-1.181423868;0.351988345;0.16197682;"SS2U000936;SS2U005241;SS2U005857;SS2U012632;SS2U025587;SS2U025928;SS2U026051;SS2U026088;SS2U026929;SS2U058854;SS2U059146"
262;60S ribosomal protein L36a;18;10.83954259;-0.948960477;0.243164305;-0.760497485;-0.963919676;0.148128176;0.251950469;"SS2U000895;SS2U001122;SS2U006781;SS2U007007;SS2U026168;SS2U028712;SS2U029905;SS2U029918;SS2U029937;SS2U029973;SS2U030117;SS2U033912;SS2U038547;SS2U045461;SS2U051046;SS2U055881;SS2U058347;SS2U058580"
263;60S ribosomal protein L37;8;11.4734809;-0.516775234;0.109191374;-0.504601341;-0.975275329;0.403379778;0.337484194;"SS2U002659;SS2U005236;SS2U028416;SS2U029986;SS2U056100;SS2U056183;SS2U056226;SS2U056370"
264;60S ribosomal protein L37a;7;11.00005154;-0.571669526;0.009494095;-0.785123783;-0.895038214;0.350173999;0.339742647;"SS2U001157;SS2U013982;SS2U023180;SS2U026042;SS2U029704;SS2U058667;SS2U059191"
265;60S ribosomal protein L38;9;10.2867129;-0.861762993;0.055158905;-1.014907366;-1.410795678;0.202632406;0.097345484;"SS2U000872;SS2U000972;SS2U001090;SS2U001219;SS2U007073;SS2U007074;SS2U026385;SS2U028813;SS2U058278"
266;60S ribosomal protein L39;13;10.68803777;-1.431171346;0.35932049;-1.233627891;-1.77465663;0.074399368;0.031706381;"SS2U001135;SS2U005240;SS2U005246;SS2U013655;SS2U022124;SS2U029666;SS2U030973;SS2U037497;SS2U042693;SS2U046062;SS2U053012;SS2U057479;SS2U058674"
267;60S ribosomal protein L4;1;2.28637188;-3.228294626;2.347288229;-0.265776444;0.289641039;0.040059057;0.088557257;SS2U026837
268;60S ribosomal protein L4-A;1;10.88630151;0.051769722;-0.198851969;-0.32719794;-0.413468818;0.941737343;0.936314154;SS2U059222
269;60S ribosomal protein L4-B;10;11.04060917;-1.072086881;0.220782668;-1.095750149;-1.794311336;0.10554779;0.010015998;"SS2U001000;SS2U007761;SS2U027680;SS2U028758;SS2U028778;SS2U035201;SS2U052734;SS2U055021;SS2U055499;SS2U059042"
270;60S ribosomal protein L40;3;8.971162611;-0.578020951;-0.004712766;-0.42462258;-0.593948493;0.324744061;0.765572128;"SS2U000999;SS2U001095;SS2U048500"
271;60S ribosomal protein L5;15;11.51177769;-0.42071817;0.035384649;-0.69794409;-0.765002005;0.481876718;0.415944385;"SS2U001056;SS2U001100;SS2U005926;SS2U012584;SS2U012915;SS2U013903;SS2U019008;SS2U020149;SS2U022306;SS2U037511;SS2U048828;SS2U057118;SS2U057684;SS2U059127;SS2U059245"
272;60S ribosomal protein L5-A;3;6.919156151;-0.341114454;-0.18276067;-0.882738202;-1.33879451;0.562556247;0.079677894;"SS2U030920;SS2U030923;SS2U033720"
273;60S ribosomal protein L6;15;11.27559891;-0.80816748;0.081225987;-0.732101532;-0.830715082;0.170377307;0.344845554;"SS2U000589;SS2U000590;SS2U005197;SS2U005503;SS2U016772;SS2U019679;SS2U024838;SS2U028786;SS2U030174;SS2U033938;SS2U041916;SS2U044361;SS2U047858;SS2U059060;SS2U059179"
274;60S ribosomal protein L7;24;11.96206285;-0.667279036;-0.043300435;-0.871551707;-1.193155883;0.254219841;0.138531903;"SS2U000911;SS2U001106;SS2U001223;SS2U003794;SS2U004836;SS2U010071;SS2U013782;SS2U022895;SS2U024505;SS2U025896;SS2U028641;SS2U029580;SS2U030932;SS2U030935;SS2U031955;SS2U031956;SS2U037509;SS2U040302;SS2U043749;SS2U047623;SS2U053870;SS2U056855;SS2U059135;SS2U059258"
275;60S ribosomal protein L7-like 1;3;6.954268354;-0.425633788;-0.287458671;-0.878949911;-1.800177584;0.425891389;0.007217664;"SS2U041499;SS2U050442;SS2U057508"
276;60S ribosomal protein L7a;22;12.07000485;-0.582125892;-0.09723801;-0.820024741;-1.097808813;0.314560525;0.20732438;"SS2U000069;SS2U000934;SS2U004586;SS2U005596;SS2U005907;SS2U013769;SS2U013770;SS2U014626;SS2U016545;SS2U019794;SS2U024059;SS2U025467;SS2U029889;SS2U033969;SS2U038562;SS2U042909;SS2U042910;SS2U044151;SS2U047192;SS2U047693;SS2U059139;SS2U059264"
277;60S ribosomal protein L8;16;11.96848454;-0.332474904;-0.169802237;-0.711964785;-0.897005717;0.593840426;0.423245702;"SS2U000923;SS2U001124;SS2U001139;SS2U001176;SS2U001214;SS2U007945;SS2U016081;SS2U019880;SS2U025787;SS2U026134;SS2U027743;SS2U038539;SS2U046339;SS2U047187;SS2U055557;SS2U059310"
278;60S ribosomal protein L9;6;11.0163609;-0.546444013;0.018413197;-0.680436181;-0.920199638;0.34449763;0.320478965;"SS2U005252;SS2U017575;SS2U031516;SS2U041105;SS2U044243;SS2U059271"
279;60S ribosome subunit biogenesis protein NIP7 homolog;4;5.631242061;0.169953101;-0.335460155;-0.522846565;-1.060606336;0.776413484;0.291439186;"SS2U008089;SS2U009407;SS2U042367;SS2U050251"
280;7-alpha-hydroxycholest-4-en-3-one 12-alpha-hydroxylase;2;3.094176164;1.126932748;0.047324149;1.268818435;1.944543252;0.117769727;0.013541228;"SS2U020550;SS2U029001"
281;7-dehydrocholesterol reductase;3;5.229622742;0.06799034;0.413889242;0.435786641;1.385260177;0.917982316;0.051120582;"SS2U010358;SS2U048506;SS2U050941"
282;72 kDa inositol polyphosphate 5-phosphatase;2;2.022318505;0.241712448;-0.551933143;0.231234997;0.169660244;0.729553702;0.693324804;"SS2U016596;SS2U034889"
283;72 kDa type IV collagenase;7;7.577742792;0.265387062;-0.004692824;0.990732413;2.325208294;0.690820727;1.70E-05;"SS2U001781;SS2U005323;SS2U010347;SS2U032902;SS2U044698;SS2U046205;SS2U059032"
284;78 kDa glucose-regulated protein;7;9.004424656;0.111494956;-0.068129713;-0.089110101;-0.641911123;0.858403722;0.702647681;"SS2U013657;SS2U016651;SS2U025029;SS2U042329;SS2U054351;SS2U054447;SS2U058713"
285;78-dihydro-8-oxoguanine triphosphatase;2;1.861095741;-0.604510379;-0.480799029;-1.39590336;-2.141325598;0.323555143;0.003991357;"SS2U006374;SS2U057610"
286;7SK snRNA methylphosphate capping enzyme;5;3.726391848;-0.047417361;-0.062418594;-0.030422983;-0.487843504;0.946903373;0.869163284;"SS2U001844;SS2U004255;SS2U016305;SS2U025036;SS2U049420"
287;80 kDa MCM3-associated protein;1;3.405448179;-0.093602144;-0.214107712;-0.36116026;-1.030624278;0.890452134;0.36250551;SS2U011342
288;85 kDa calcium-independent phospholipase A2;2;3.125511572;0.605704857;-0.31076395;0.058950576;0.512070304;0.255336284;0.590490825;"SS2U010860;SS2U022417"
289;A disintegrin and metalloproteinase with thrombospondin motifs 1;3;4.321751507;0.960662709;0.359234431;1.424654214;1.932847888;0.119280446;0.005700128;"SS2U033366;SS2U045594;SS2U053980"
290;A disintegrin and metalloproteinase with thrombospondin motifs 8;2;1.852516804;1.260529197;0.35337802;1.134276984;2.565988115;0.13736817;0.006121264;"SS2U010751;SS2U032847"
291;A kinase anchor protein 1 mitochondrial;2;3.868344186;-0.512076336;0.32521322;0.098936025;-0.043692779;0.338118778;0.952951766;"SS2U028929;SS2U031858"
292;A kinase anchor protein 10 mitochondrial;4;2.421527516;0.253885857;0.30436351;0.804527182;0.945236167;0.694358237;0.402526585;"SS2U003149;SS2U022529;SS2U022530;SS2U033652"
293;A-kinase anchor protein 13;1;2.110053664;1.127212055;-0.032269002;1.166916919;1.972514081;0.124334674;0.011380281;SS2U001548
294;A-kinase anchor protein 7;1;3.110524607;-0.000460707;-0.184857364;0.179394624;0.178871731;0.999389279;0.937936507;SS2U049508
295;A-kinase anchor protein 8-like;2;6.366384469;0.463802668;-0.153988044;0.082097388;-0.494901932;0.396169733;0.829968986;"SS2U004295;SS2U040285"
296;A-kinase anchor protein 9;4;4.851268885;-0.11038113;0.252452498;0.190794193;0.227441979;0.860930548;0.98800595;"SS2U002117;SS2U002243;SS2U029182;SS2U049859"
297;A0AUP8 Zgc:152816;1;1.855418788;0.609490208;-0.55106854;0.116087925;-0.599676376;0.344425626;0.67525239;SS2U003481
298;A0EM52 Transposase (Fragment);44;7.900452021;-0.751753291;0.067303378;-0.660972908;-0.500268071;0.172286741;0.572555336;"SS2U000332;SS2U000623;SS2U001827;SS2U001915;SS2U002343;SS2U002369;SS2U002907;SS2U004718;SS2U007284;SS2U007901;SS2U007902;SS2U010686;SS2U013774;SS2U014958;SS2U015027;SS2U016059;SS2U017358;SS2U018437;SS2U019728;SS2U021251;SS2U025637;SS2U025960;SS2U026084;SS2U026376;SS2U026619…
299;A0JMK4 Zgc:153914;1;2.061338975;0.104766658;0.128849315;-0.023245268;0.338691339;0.877619297;0.954962631;SS2U047450
300;A0P9K9 Tc1-like transporase;49;8.233976045;-0.913397252;0.110784185;-0.870666149;-0.612885952;0.128833159;0.373300388;"SS2U000223;SS2U000518;SS2U003513;SS2U005930;SS2U006025;SS2U006103;SS2U006470;SS2U008266;SS2U010455;SS2U010456;SS2U015484;SS2U016759;SS2U016875;SS2U018464;SS2U020241;SS2U020252;SS2U020270;SS2U020367;SS2U022629;SS2U022650;SS2U025591;SS2U025749;SS2U027702;SS2U029915;SS2U030068;S…
301;A0P9L1 Similar to Tetraodon protein product CAG00085;2;2.604737711;0.420059161;0.203045305;0.478766071;-0.511645518;0.444016596;0.397276713;"SS2U046257;SS2U046673"
302;A0PJR9 Zgc:158343;1;2.305998078;-0.129592135;-0.100167752;-0.172814184;0.006390139;0.839093105;0.995552852;SS2U055901
303;A0YKR1 Putative uncharacterized protein;1;4.979634646;-0.340901332;0.79660261;2.036812387;4.478068994;0.627184662;7.65E-16;SS2U048224
304;A1A5V1 Periphilin 1;2;3.884890606;0.24282269;0.132377232;0.135166667;-0.329966889;0.690820727;0.894358885;"SS2U002342;SS2U042090"
305;A1A5W1 TERF1 (TRF1)-interacting nuclear factor 2;1;2.094895495;-0.158846415;-0.176535827;-0.609203832;-1.017332726;0.804347631;0.32465989;SS2U051063
306;A1A5Y8 Zgc:158410;1;3.408930547;-0.205356158;0.450932838;1.088184119;-0.192984696;0.806306716;0.287986522;SS2U026013
307;A1CNL1 Extracellular cell wall glucanase Crf1/allergen Asp F9;1;3.463227412;0.246995768;-0.140070664;0.592876766;2.125430097;0.688473538;1.04E-05;SS2U048695
308;A1IHM6 Alpha 28-sialyltransferase VI (Fragment);2;3.582201904;-0.660468886;0.657092642;0.037648153;0.175077054;0.361729285;0.851731748;"SS2U006919;SS2U054845"
309;A1IMH7 CD80-like protein;12;4.288258891;-1.938353544;0.33683049;-0.218566999;-0.458258443;0.001763152;0.772471896;"SS2U009387;SS2U011856;SS2U026005;SS2U028985;SS2U030158;SS2U031518;SS2U034276;SS2U040211;SS2U045140;SS2U047220;SS2U054343;SS2U058130"
310;A1IMH9 Interferon-gamma receptor alpha chain;2;2.994307237;-0.142756657;-0.069002833;0.303898137;0.721653058;0.822429972;0.513746156;"SS2U042576;SS2U057608"
311;A1L1R7 Aldehyde dehydrogenase 16 family member A1;1;2.152351971;0.062958138;-0.228758813;-0.370846318;-0.523275182;0.928048037;0.877112735;SS2U012435
312;A1L1T9 Zgc:158353;1;1.966263579;-0.273712744;0.240341322;0.082027275;0.545793263;0.652451612;0.850176948;SS2U021585
313;A2BDK1 Prion protein 2A PrP2A;1;3.629544296;0.351761758;0.210511174;1.152285957;1.800646316;0.556912706;0.004267315;SS2U049153
314;A2BEN4 Novel protein similar to vertebrate SUMO1/sentrin/SMT3 specific protease 3 (SENP3);1;2.287466264;1.182181868;-0.261682133;0.685493507;-0.121650592;0.083610659;0.542573415;SS2U039409
315;A2BEV3 Novel protein (Fragment);1;3.396055015;-0.142620494;-0.23875213;-0.738117889;-1.171393422;0.847653876;0.297071502;SS2U020832
316;A2BGV2 Novel protein (Fragment);2;4.259118157;0.511945258;0.10380824;0.723582525;-0.146240399;0.526911797;0.721728813;"SS2U015089;SS2U016462"
317;A2BGW1 Novel protein (Fragment);1;1.985518696;0.438266355;-0.212601667;-0.363015489;-0.747861941;0.481229598;0.755722364;SS2U032928
318;A2CEV3 Novel protein;1;2.119221293;-0.775809963;0.311461418;-0.28280329;-0.202099146;0.168321409;0.816134405;SS2U012785
319;A2CF13 Interferon stimulated exonuclease gene 20-like 2;1;1.805851608;0.067923151;0.10659242;0.02046788;-0.289524247;0.921888674;0.950756802;SS2U039678
320;A2PZX5 GfV-C9-ORF1;2;2.711354723;0.11420542;-0.182069514;-0.177600618;0.236726319;0.881869976;0.942705104;"SS2U003607;SS2U015936"
321;A2RUX1 Rho guanine nucleotide exchange factor (GEF) 1;3;4.554130606;-0.006529447;0.039227778;0.013974974;-0.325922766;0.993183235;0.947300455;"SS2U006571;SS2U018721;SS2U051948"
322;A2TIR8 Receptor for egg jelly protein 9;1;3.152935384;0.385515582;-0.221883347;-0.299730803;-0.609436543;0.479754195;0.818415337;SS2U019126
323;A3DP63 Putative oligopeptide transport system substrate-binding protein;1;2.929175665;0.73255498;0.043019896;0.335734434;3.071769028;0.311359186;4.10E-07;SS2U026843
324;A3KMS7 Snw1 protein;1;4.834967934;-0.724963124;0.00683568;-1.125591112;-1.586413526;0.244981535;0.032795734;SS2U050560
325;A3KNV3 Srrm2 protein (Fragment);1;3.176419936;0.586513292;-0.025189169;0.470159325;-0.095408737;0.271699776;0.793824359;SS2U016088
326;A3KP49 Zgc:162945 protein;1;3.13146125;-1.202434081;-0.348324273;-1.050602254;-0.666303031;0.047126323;0.408787074;SS2U015147
327;A3KPI6 Novel protein;2;2.852924667;0.669015278;-0.703500073;0.016668029;-0.148926041;0.389833587;0.860391672;"SS2U008612;SS2U056827"
328;A3KPL6 Novel protein (Fragment);1;2.825425824;-0.128146749;0.191915547;0.034177255;0.102981361;0.8506552;0.997661793;SS2U002948
329;A3KPW9 Novel protein similar to HLA-B-associated transcript 3 (Bat3);1;1.91489716;0.991863059;0.012396972;1.083713578;0.921148721;0.18679172;0.366022398;SS2U017349
330;A3KQE0 Novel protein similar to vertebrate tripartite motif-containing family;1;2.10558879;-0.902700417;0.085806849;-0.515954202;-0.340922037;0.126225151;0.80859568;SS2U029767
331;A3RK72 CD3epsilon;4;3.542360649;-0.859280883;0.157135222;-0.428249554;0.418576695;0.117853433;0.582152382;"SS2U003028;SS2U010767;SS2U037722;SS2U055372"
332;A4FUK3 Si:dkeyp-55f12.3;1;2.607370122;-1.101350453;0.370169115;-0.399165945;-1.008313198;0.101620937;0.261331114;SS2U052655
333;A4FUP0 Sulfotransferase family 2 cytosolic sulfotransferase 3;1;2.625438896;-1.190662614;0.309076593;-0.644212588;-0.335572654;0.042867179;0.474432155;SS2U048586
334;A4FVG5 Novel protein;2;4.69220516;-0.002443771;0.976324496;1.812151527;7.766331275;0.997251269;1.09E-46;"SS2U036198;SS2U046705"
335;A4HM86 Proteophosphoglycan ppg4;1;3.219597119;0.957457294;-0.343081847;0.477408407;-0.257136115;0.149327173;0.661324746;SS2U003188
336;A4I188 Putative uncharacterized protein;1;1.932726303;-0.102709305;0.132008353;-0.46972445;-0.747434227;0.884611267;0.46794862;SS2U004022
337;A4IFY7 Senp3b protein;1;3.459283788;0.727571652;-0.36112972;0.404086689;-0.07780491;0.185138338;0.673151413;SS2U042361
338;A4KAD9 Putative DNA-mediated transposase;4;4.752867353;-0.274914477;0.007648311;-0.272239459;-0.168449378;0.634147511;0.974383701;"SS2U005189;SS2U011549;SS2U019332;SS2U031584"
339;A4QN70 Si:dkey-56d12.4 protein;9;2.914324905;-0.685575825;0.381785298;0.091435197;0.087477891;0.21602503;0.956703291;"SS2U007900;SS2U020647;SS2U022951;SS2U026096;SS2U043586;SS2U043904;SS2U047437;SS2U048671;SS2U049362"
340;A4QNW6 Zgc:162213 protein;1;3.008223558;-0.169242469;0.021959902;-0.611581104;-0.4785033;0.787495498;0.639281518;SS2U051207
341;A4QP48 Si:busm1-142b24.1 protein (Fragment);1;1.896192892;-0.24493392;-0.35454182;-0.840619143;-1.606138832;0.710298283;0.058955403;SS2U036437
342;A5C0J4 Putative uncharacterized protein;2;2.47000115;-2.579101611;0.246178656;-2.670948824;-2.246201434;0.006409961;0.002925913;"SS2U008873;SS2U054478"
343;A5E4F6 Putative uncharacterized protein;1;3.072806573;-0.932577123;-0.16890236;-1.28344106;-1.54326287;0.17861208;0.064972479;SS2U030525
344;A5H2Q4 Predicted protein;3;2.622715019;0.532736349;0.975804052;2.026977137;2.61615268;0.515999216;0.008429888;"SS2U022257;SS2U022258;SS2U049199"
345;A5I8L3 Alpha M integrin (Fragment);4;2.394952542;-1.325781743;0.541587818;-1.363914262;-0.45637408;0.153029197;0.28821101;"SS2U000665;SS2U020651;SS2U031237;SS2U053129"
346;A5PMH2 Novel protein;1;4.640698284;0.777862713;-0.188872296;1.109556574;1.487108168;0.250725214;0.039960985;SS2U015564
347;A5PMM7 Novel protein;3;2.046025453;-0.092601974;0.49019667;0.487349616;0.679542986;0.88906145;0.743240882;"SS2U029492;SS2U035708;SS2U050114"
348;A5V249 Integrin alpha beta-propellor repeat protein;1;3.067921936;-1.776316345;0.444190508;-1.284273627;-1.513223334;0.025378085;0.034905633;SS2U000527
349;A5WUT1 Novel protein (Fragment);2;3.703125699;-0.713934649;0.35175983;-0.543741294;-0.700434904;0.273751224;0.433618985;"SS2U044522;SS2U044983"
350;A5WVN8 Novel protein;1;3.522810353;-0.752406962;0.475265272;-0.306603356;-0.612710843;0.201972643;0.367069207;SS2U048073
351;A5WW29 Novel protein;1;4.106579144;0.667684444;0.115093691;1.517815125;3.235348113;0.29864587;1.84E-08;SS2U020895
352;A5WW56 Novel protein;2;3.027121642;0.881496531;0.653816181;1.451454929;-0.198972948;0.202970209;0.065158795;"SS2U000053;SS2U000054"
353;A6R1E4 Predicted protein;1;3.245712792;0.592828993;-0.026128439;0.320688081;-0.151246382;0.273428169;0.912173245;SS2U021597
354;A7AWC8 200 kDa antigen p200;1;3.534446492;0.175407077;-0.276520287;0.084383589;0.158554031;0.79043551;0.93775685;SS2U014465
355;A7E285 Zgc:165612 protein;1;2.117081558;-1.101817229;0.095507223;-0.782982236;-0.869410733;0.087926395;0.363323769;SS2U049132
356;A7J6M9 Putative uncharacterized protein n175R;1;4.657097367;2.329146803;-0.169967185;0.60025132;4.972313927;3.22E-06;3.42E-30;SS2U026945
357;A7KE05 Collagen Type XI Alpha2;4;3.518247026;-0.397292622;0.036283175;-0.476278634;-0.200527655;0.48766008;0.868919226;"SS2U006655;SS2U031372;SS2U035233;SS2U049906"
358;A7KE08 Reverse transcriptase-like protein;61;8.261796298;0.139649364;-0.005759545;-0.063740481;0.162457753;0.820576081;0.992115458;"SS2U000874;SS2U001507;SS2U001864;SS2U002466;SS2U002800;SS2U003248;SS2U003647;SS2U005860;SS2U006053;SS2U006345;SS2U008748;SS2U009699;SS2U009834;SS2U010903;SS2U011242;SS2U011243;SS2U013383;SS2U014024;SS2U014068;SS2U015812;SS2U015813;SS2U016166;SS2U016303;SS2U016404…
359;A7KIL3 Vacuolar protein sorting 52;17;6.891066345;-0.236775797;0.040969512;-0.148030504;0.047087164;0.675286814;0.993563024;"SS2U000712;SS2U006221;SS2U014285;SS2U015515;SS2U018032;SS2U018594;SS2U018694;SS2U024997;SS2U026343;SS2U030726;SS2U037903;SS2U038323;SS2U040841;SS2U041927;SS2U047462;SS2U051290;SS2U057018"
360;A7KIL4 VHSV-inducible protein (Fragment);2;2.85968793;-0.411797498;0.458659205;-0.542007581;1.573839988;0.701128249;0.137670554;"SS2U058488;SS2U058693"
361;A7MCS3 LOC566173 protein (Fragment);1;2.69664419;-0.294921688;0.361841335;0.160521984;1.329322771;0.650895771;0.092722705;SS2U024096
362;A7QL10 Chromosome undetermined scaffold_116 whole genome shotgun sequence;1;2.095192859;0.024653606;-1.124219845;-1.961421298;-2.601208103;0.982677595;0.002350622;SS2U025196
363;A7RFV0 Predicted protein (Fragment);2;4.955698656;-1.733534085;0.062555851;0.102768741;0.91276454;0.000988108;0.36615497;"SS2U023316;SS2U054592"
364;A7RKZ5 Predicted protein (Fragment);5;2.419073436;-1.104965386;0.1543126;-0.856666034;-0.600612586;0.104770399;0.46794862;"SS2U007767;SS2U020048;SS2U024275;SS2U032855;SS2U045263"
365;A7RM29 Predicted protein (Fragment);1;3.552985821;-0.076810486;0.023156845;-0.443910726;1.267524179;0.919668339;0.01943161;SS2U045042
366;A7RNU1 Predicted protein (Fragment);1;3.684189957;0.572290972;-0.473039695;-0.162105136;-0.587452168;0.468559631;0.908848705;SS2U035891
367;A7RPV9 Predicted protein (Fragment);1;3.479386036;-0.884623745;0.185343589;-1.527077928;-0.738286797;0.443742118;0.405417698;SS2U000475
368;A7RU75 Predicted protein (Fragment);2;6.624446412;-1.643587598;0.173332024;-1.668047704;-2.005218635;0.030345352;0.005589471;"SS2U023469;SS2U057502"
369;A7RX13 Predicted protein (Fragment);1;2.944327649;1.736741116;-0.916623808;-0.019096683;0.992247261;0.014377891;0.077880313;SS2U037541
370;A7RZ18 Predicted protein;2;3.194367049;-0.567932437;0.078893957;-0.608917014;-0.246815777;0.35267051;0.777238808;"SS2U035177;SS2U050205"
371;A7S6I0 Predicted protein (Fragment);2;3.171839077;-0.547003717;0.036681229;-0.5992893;0.008478349;0.374751352;0.804907978;"SS2U030003;SS2U035078"
372;A7S6U3 Predicted protein (Fragment);2;3.989011139;-1.192871669;0.182279196;-0.957781584;-0.997600904;0.068147721;0.179785077;"SS2U015346;SS2U026003"
373;A7SBM5 Predicted protein (Fragment);1;3.00620856;-1.122972907;0.149766538;-0.829372467;-0.713949887;0.059495025;0.294109897;SS2U015323
374;A7SDI1 Predicted protein;2;1.819757496;-0.675521191;0.396087322;0.093661406;0.327962529;0.233221751;0.941473582;"SS2U014291;SS2U033457"
375;A7SHS7 Predicted protein (Fragment);1;2.050566849;-0.090246564;0.093209752;-0.199004999;-0.27397618;0.898387615;0.955354214;SS2U011142
376;A7SIP8 Predicted protein (Fragment);1;1.918884492;-0.294582097;-0.385535814;-0.535303647;-0.170774429;0.675286814;0.908679225;SS2U042062
377;A7SJA8 Predicted protein (Fragment);1;2.499577873;1.735984506;-0.020459109;0.485331788;0.410358666;0.005381078;0.878200587;SS2U029090
378;A7SK63 Predicted protein (Fragment);2;3.159766257;-0.374934508;-0.212242956;-0.474938105;-0.280831786;0.540965955;0.934823905;"SS2U022636;SS2U030096"
379;A7SKH9 Predicted protein (Fragment);1;6.000381682;2.210366963;-0.891811904;1.166209694;1.414155041;0.095429058;0.333219587;SS2U014066
380;A7SL96 Predicted protein;1;2.380321338;-1.168856164;0.23220565;-1.582208769;-1.28172248;0.098555323;0.020581251;SS2U014160
381;A7SLF5 Predicted protein;2;3.999424932;-0.070786318;-0.040842732;-0.139792424;-0.110186193;0.918637273;0.999257081;"SS2U000211;SS2U048575"
382;A7SNE5 Predicted protein (Fragment);1;2.275372481;-0.230543251;0.585386522;0.228612602;0.443806234;0.714317386;0.834413688;SS2U043230
383;A7SV77 Predicted protein (Fragment);1;4.478996017;-0.337332371;-0.238681142;-0.81088268;-1.405617949;0.538516406;0.053330512;SS2U049790
384;A7SXN4 Predicted protein;1;3.998641575;1.190381297;-0.155668976;0.813258537;0.436488421;0.124578974;0.682212449;SS2U033570
385;A7T018 Predicted protein;1;2.114886749;0.904484989;-0.345927768;-0.036479578;-0.054916446;0.122884871;0.969898983;SS2U027136
386;A7T2B1 Predicted protein;2;2.527903503;-1.168104187;-0.059727841;-1.459075855;-1.465660672;0.10340671;0.055775656;"SS2U006612;SS2U032889"
387;A7T3L1 Predicted protein;1;2.007744313;-0.160992832;-0.161035131;0.110963165;-0.462907268;0.805439913;0.851731748;SS2U015718
388;A7T5G2 Predicted protein (Fragment);1;2.290446517;-0.423780333;-0.146713975;-1.62306863;-1.095803761;0.538205256;0.049212108;SS2U030216
389;A7T729 Predicted protein (Fragment);1;5.249041237;-0.251421734;0.149654706;0.472727446;1.050120017;0.73201364;0.397061455;SS2U047723
390;A7T7G2 Predicted protein (Fragment);2;2.697528603;0.283259477;-0.297461411;-0.503373133;-0.435740385;0.764801787;0.961529548;"SS2U008639;SS2U042717"
391;A7TAQ5 Predicted protein (Fragment);1;3.864297937;-0.747492235;-0.246074664;-0.634939819;-0.584387135;0.175015619;0.728402049;SS2U053896
392;A7TBF8 Predicted protein (Fragment);1;2.361588167;0.68814302;0.21894933;0.670504805;0.539351963;0.313535358;0.853742189;SS2U015597
393;A7TC97 Predicted protein (Fragment);1;5.878712663;0.199141285;-0.815755458;-0.8826088;-1.885761902;0.853541868;0.264103116;SS2U027810
394;A7TCG1 Predicted protein;2;4.402001611;0.263868203;0.116962028;0.582758003;1.474451344;0.711064671;0.071750895;"SS2U010598;SS2U010599"
395;A7TD59 Predicted protein (Fragment);1;3.013155593;-1.647348657;-0.347031517;-0.79372578;-1.419381346;0.010437239;0.219956257;SS2U003315
396;A7XA10 Nuclear factor erythroid derived-2 protein (Fragment);1;2.848023777;0.869865475;-0.129371698;0.552774575;-0.071537595;0.186213327;0.776866988;SS2U016470
397;A8C5I2 Transposase;40;6.845328253;-1.248780282;0.341812632;-0.58585283;-0.195945422;0.052918946;0.61613845;"SS2U000160;SS2U001368;SS2U003897;SS2U006489;SS2U007402;SS2U008906;SS2U009082;SS2U015411;SS2U016001;SS2U016435;SS2U016604;SS2U017441;SS2U018128;SS2U018877;SS2U018878;SS2U019577;SS2U019598;SS2U024071;SS2U024351;SS2U026758;SS2U027713;SS2U028157;SS2U029661;SS2U030296;SS2U030445;SS2U030509;S…
398;A8C5I4 Transposase;33;7.84744836;-0.136977617;-0.052553354;-0.573438024;-0.354845775;0.833524721;0.788614942;"SS2U001255;SS2U001401;SS2U003117;SS2U003352;SS2U006768;SS2U006769;SS2U007340;SS2U010583;SS2U011493;SS2U011904;SS2U013560;SS2U013815;SS2U014304;SS2U016491;SS2U019345;SS2U021195;SS2U024202;SS2U024554;SS2U024824;SS2U025714;SS2U026010;SS2U026095;SS2U028352;SS2U029228;SS2U029935;SS2U030523…
399;A8DW32 Predicted protein;1;6.374022735;-5.323096209;-0.871616628;-2.111563035;-3.798688541;4.18E-10;0.001015611;SS2U030933
400;A8HG19 Lysophosphatidic acid G protein coupled receptor 4 (Fragment);2;2.102404022;0.033185707;0.571736305;0.445785774;0.84842175;0.964337263;0.593925297;"SS2U027556;SS2U045058"
401;A8HTH3 14 kDa apolipoprotein;5;9.599792828;-0.472041696;0.556958601;0.888991448;1.74397262;0.436507665;0.027684241;"SS2U014893;SS2U031712;SS2U031762;SS2U058276;SS2U059216"
402;A8KBU4 Si:ch211-215a10.4 protein;3;3.665555251;0.392865515;0.086655606;0.730143186;1.10760554;0.475431704;0.14704985;"SS2U000580;SS2U019123;SS2U036875"
403;A8M2K9 Transcription termination factor Rho;1;2.065844344;-2.058380986;-0.021348173;-1.363083;-2.001340121;0.065286136;0.126998276;SS2U007095
404;A8MYM1 Putative uncharacterized protein ENSP00000383049 (Fragment);2;4.065639091;-0.419310525;0.495693788;-0.069775745;-0.130817459;0.55268082;0.838866293;"SS2U000099;SS2U005194"
405;A8N2N3 Predicted protein;1;2.430067837;-0.82214487;0.052637075;-0.735734831;-2.154240309;0.226948513;0.009827283;SS2U049100
406;A8NHV5 T-cell receptor beta chain ANA 11 putative (Fragment);1;3.729338382;0.169261769;0.2051605;-0.131635635;-0.054706797;0.777003317;0.964020199;SS2U021449
407;A8NJI4 Putative uncharacterized protein;1;2.277684894;-0.223294687;0.071556996;0.281186418;0.842922895;0.732845775;0.513990175;SS2U014326
408;A8NKP5 Putative uncharacterized protein (Fragment);2;1.798219068;-0.912264968;0.267178354;-0.112007238;0.177173845;0.128715787;0.962055772;"SS2U002561;SS2U012781"
409;A8NRN7 Hypothetical 17.1 kDa protein in PUR5 3'region putative (Fragment);2;3.445944111;-1.077439206;0.114036596;-0.411560991;0.057926056;0.067004455;0.883298033;"SS2U023878;SS2U051768"
410;A8NWA0 T-cell receptor beta chain ANA 11 putative (Fragment);2;1.884757039;-0.954085967;-1.046488499;-1.047247795;-0.861664655;0.087384289;0.182240786;"SS2U006200;SS2U006201"
411;A8P087 T-cell receptor beta chain ANA 11 putative (Fragment);2;4.318109365;-0.684335433;0.109157728;-1.217555513;-1.388001818;0.243032189;0.020440039;"SS2U009883;SS2U050098"
412;A8P1C5 T-cell receptor beta chain ANA 11 putative (Fragment);3;3.476234698;0.390915954;-0.185289376;0.078356506;0.266831893;0.526385591;0.945773337;"SS2U000490;SS2U022226;SS2U022438"
413;A8P703 Histidine-rich glycoprotein putative;10;5.788987554;0.178937493;-0.074200919;-0.215952068;0.124681383;0.774390104;0.971597254;"SS2U000112;SS2U004293;SS2U005005;SS2U005893;SS2U011850;SS2U022262;SS2U024874;SS2U029703;SS2U046939;SS2U052304"
414;A8QFD1 T-cell receptor beta chain ANA 11 putative (Fragment);1;2.288072721;0.499288669;0.234989474;0.909305636;1.663103556;0.447897726;0.049311343;SS2U016174
415;A8QFS0 U88 putative (Fragment);1;3.542352766;-0.006473997;-0.179468339;-0.689599499;-1.327208247;0.993930801;0.136320112;SS2U040528
416;A8QI52 CG41012;2;5.759444059;0.008217248;-0.159614061;-0.435314505;-0.893759523;0.992741034;0.576532524;"SS2U009286;SS2U045076"
417;A8WCK0 Chaperonin;2;3.107001855;-0.645385209;0.084327755;-0.353746318;-0.192838573;0.217329707;0.916197389;"SS2U022902;SS2U048261"
418;A8WCK1 Myosin 1 (Fragment);31;7.14229951;-1.100712238;0.159616472;-0.529247746;-0.232950196;0.056914116;0.752038401;"SS2U001836;SS2U001979;SS2U003559;SS2U004414;SS2U006039;SS2U006941;SS2U009225;SS2U009864;SS2U011599;SS2U012498;SS2U014606;SS2U016019;SS2U016021;SS2U017494;SS2U019221;SS2U021543;SS2U023390;SS2U024617;SS2U024837;SS2U027606;SS2U029542;SS2U030405;SS2U031019;SS2U035214;SS2U035707;SS2…
419;A8WFZ0 Zgc:172049;2;2.330046082;-0.415707919;-0.087685796;-0.395894032;0.078119109;0.481882849;0.921280381;"SS2U023601;SS2U049317"
420;A8WGL8 Putative uncharacterized protein (Fragment);1;2.140825779;-0.702381995;-0.321386683;-1.028126413;-1.541434022;0.207366682;0.04295225;SS2U043039
421;A8WGP9 Zgc:174877 protein;4;3.833393133;-0.602060022;0.277157519;-0.062455213;-0.64673867;0.266315027;0.509023066;"SS2U007323;SS2U008221;SS2U035842;SS2U051366"
422;A8WGQ1 Zgc:174888 protein;1;2.249114991;-0.748483994;-0.185438325;-0.767737742;-0.690409274;0.285491335;0.742970528;SS2U049106
423;A8WGQ5 Si:dkey-5i22.6 protein;2;2.144088451;-0.814472309;-0.184919469;-0.898674928;-1.039120166;0.192054586;0.31485584;"SS2U027987;SS2U046286"
424;A8WGR0 Zgc:174935 protein;4;3.689219556;0.312256036;-0.005553424;0.177918391;0.858539332;0.602809283;0.397132021;"SS2U005901;SS2U014087;SS2U049034;SS2U056318"
425;A8WHA9 Interleukin 12 receptor beta 2.b;2;2.516461485;0.022041917;-0.006363352;0.005538418;0.698906218;0.976746177;0.51121445;"SS2U038493;SS2U055190"
426;A8WIT4 Novel protein;3;3.422647681;0.444879803;-0.191334074;-0.301714823;-0.188447388;0.393707492;0.981016551;"SS2U020607;SS2U041754;SS2U050689"
427;A8XQB1 Putative uncharacterized protein;1;2.469612769;-1.563643916;0.249425214;-1.798345732;-1.539521139;0.032809036;0.006272043;SS2U045953
428;A8XXT2 Putative uncharacterized protein (Fragment);1;2.832625841;-0.426424564;0.00686868;-0.611672334;-1.080094031;0.518412609;0.309447529;SS2U044024
429;A9JRG0 Si:ch211-197g15.7 protein (Fragment);2;3.701628206;-0.255744337;0.315957712;0.149627211;1.596236061;0.723455404;0.035655602;"SS2U023983;SS2U052627"
430;A9JRT8 Wu:fc51f04 protein (Fragment);2;5.104168464;-0.182506812;0.156694213;0.13231145;-1.36775182;0.776016514;0.038279262;"SS2U001997;SS2U038222"
431;A9JST2 Zgc:171428 protein;1;1.779854631;0.782936647;-0.766653731;0.042187704;0.0537507;0.198430246;0.614934026;SS2U004137
432;A9JT26 LOC794796 protein;1;1.778970302;0.955206576;-0.040593992;1.112032008;0.866722579;0.148006414;0.219956257;SS2U029837
433;A9JTF4 LOC100002393 protein;4;3.444201045;-0.708182349;0.272947864;-0.303503097;-0.394945377;0.247798979;0.793577031;"SS2U018281;SS2U024039;SS2U041836;SS2U050558"
434;A9S9C8 Predicted protein;2;1.975168888;0.030896552;-0.49957206;-0.291880026;-0.12813051;0.974898477;0.941143088;"SS2U003920;SS2U017646"
435;A9UP88 Predicted protein;2;3.829042676;-0.866038455;0.257271979;0.71078247;0.128737982;0.246955196;0.861911329;"SS2U000670;SS2U030957"
436;A9USW3 Predicted protein;2;4.126178202;-0.644999226;0.012896118;-1.068211229;-0.896833114;0.278461632;0.174835257;"SS2U015821;SS2U044932"
437;A9UUT9 Predicted protein;1;2.53691151;0.450574685;0.341727444;0.883410416;0.893843671;0.489033465;0.514329277;SS2U000290
438;A9UVH6 Predicted protein;1;2.362066884;-0.557391555;0.055651408;-0.808357682;-0.9839753;0.386484657;0.280553841;SS2U040531
439;A9UVU1 Predicted protein;1;5.249496401;-0.288427764;-0.00205765;-0.359592917;-0.592464925;0.658232262;0.785587328;SS2U000952
440;A9UWV5 Predicted protein;1;2.308866437;-0.477556835;-0.011146595;-0.842740485;-1.270843702;0.474438962;0.163843833;SS2U044813
441;A9UYW3 Predicted protein;1;2.729694776;0.12688866;0.209251259;-0.046721314;-0.19611747;0.874529263;0.972194035;SS2U026196
442;A9V0A8 Predicted protein (Fragment);1;2.884626263;-0.614277138;0.102725042;-0.623309429;-1.483071185;0.313425361;0.064773639;SS2U023426
443;A9V0T3 Predicted protein;2;4.661571462;0.47514116;-0.418965447;0.050689552;-0.058249323;0.485175648;0.942283143;"SS2U012795;SS2U045169"
444;A9V147 Predicted protein;1;4.624187146;0.830117815;0.00563587;0.656444912;0.335604538;0.193924677;0.795369469;SS2U031634
445;A9V1H1 Predicted protein;7;4.052373741;-1.556009711;0.422622713;-1.306319493;-0.98719007;0.078410173;0.180915272;"SS2U000153;SS2U005964;SS2U007287;SS2U017703;SS2U018212;SS2U023823;SS2U028648"
446;A9V2P2 Predicted protein;4;4.098579057;-1.403725891;-0.157376208;-0.567301154;-1.544308924;0.022058302;0.092945411;"SS2U003309;SS2U003672;SS2U018042;SS2U022416"
447;A9V4G4 Predicted protein;2;2.446243027;-0.125267846;0.075437814;-0.202697674;-0.115637066;0.863016489;0.989961948;"SS2U012426;SS2U026765"
448;A9V4S0 Predicted protein;1;3.748206054;0.574553713;-0.185331523;0.080380803;0.171414131;0.376046279;0.981392426;SS2U025691
449;A9V4S5 Predicted protein (Fragment);1;2.558725565;-0.417741409;0.226056945;-0.461139235;0.223820622;0.484623126;0.715372039;SS2U056726
450;A9V556 Predicted protein;2;2.609776762;-1.356382749;0.184623579;-1.303259864;-1.415051298;0.106974103;0.112434939;"SS2U024183;SS2U037897"
451;A9V5C0 Predicted protein;1;2.231161063;1.330830272;0.070441316;0.324157276;0.610531618;0.049509662;0.868557339;SS2U000278
452;A9V5C3 Predicted protein;1;3.168207648;-0.003826054;-0.177358684;-0.129958079;0.442452032;0.996139644;0.727119673;SS2U019910
453;A9V5H0 Predicted protein;1;2.48069644;-0.427258774;0.857801412;0.655023514;1.556277561;0.508436522;0.111896599;SS2U041799
454;A9V727 Predicted protein;1;4.442228056;0.369040083;-0.378800313;-0.027984833;-0.097426029;0.639167972;0.977181352;SS2U000414
455;A9V7C7 Predicted protein;2;6.344196821;0.699980512;-0.055244944;0.617735702;1.393656091;0.273638422;0.087188561;"SS2U007358;SS2U030567"
456;A9V7H1 Predicted protein;1;3.747190952;-0.727277542;-0.21794832;-1.386106277;-1.337151705;0.274153017;0.077160356;SS2U002539
457;A9V8L6 Predicted protein;2;2.481419901;-1.072874806;0.056274691;-1.333468673;-1.69790925;0.158786011;0.051973792;"SS2U000505;SS2U006651"
458;A9V8Q9 Predicted protein;10;5.204389658;0.249679759;0.198091371;0.373184643;0.342846361;0.700949901;0.960030756;"SS2U000129;SS2U003291;SS2U016084;SS2U022275;SS2U024680;SS2U024917;SS2U026358;SS2U031085;SS2U035435;SS2U042254"
459;A9V8W1 Predicted protein;1;2.25570156;0.338843866;-0.267783207;0.275837125;-0.087689491;0.695639121;0.955799882;SS2U022893
460;A9V9K7 Predicted protein;1;3.649960138;-0.528489445;0.688461884;0.901631413;2.720710094;0.488148572;0.00037849;SS2U043766
461;A9VCN3 Predicted protein;1;2.443926882;0.989683374;-0.514104772;0.599682885;1.098925721;0.190738372;0.209072645;SS2U020310
462;A9VDJ8 Predicted protein;1;2.096033063;0.596175113;-0.064994531;0.531149493;0.323869912;0.319112717;0.82510809;SS2U030828
463;A9Z023 Cystathionine-beta-synthase;1;2.176850973;1.1269025;-0.525748861;-0.22744463;-0.03789758;0.058047283;0.8834975;SS2U032796
464;ABC transporter F family member 4;3;2.843970363;-0.425954329;-0.172903333;-0.485611935;-1.052321056;0.470751063;0.372278488;"SS2U001541;SS2U012678;SS2U036633"
465;ADNP homeobox protein 2;5;5.007175962;0.648764574;-0.237949935;0.416002771;-0.212308859;0.319655474;0.804907978;"SS2U007744;SS2U021041;SS2U021042;SS2U022164;SS2U025590"
466;ADP-dependent glucokinase;3;4.288458555;0.550151862;-0.246891801;0.374773872;-0.010445855;0.294844067;0.798943893;"SS2U003061;SS2U034293;SS2U052201"
467;ADP-ribose pyrophosphatase mitochondrial;2;3.24639358;0.728369921;-0.111983317;0.502969567;0.743167053;0.202970209;0.478490617;"SS2U015207;SS2U018369"
468;ADP-ribosylation factor 1;8;8.783658615;0.06455692;-0.059484836;-0.125105797;-0.267950511;0.920175456;0.986151011;"SS2U010372;SS2U039005;SS2U047704;SS2U053821;SS2U054123;SS2U057254;SS2U057924;SS2U058150"
469;ADP-ribosylation factor 3;1;3.457280394;0.331414488;1.175252384;2.817507006;3.529652743;0.646749005;1.13E-07;SS2U051036
470;ADP-ribosylation factor 4;10;7.195883371;-0.561266622;0.159113557;-0.388471903;-0.709720818;0.335280027;0.555390441;"SS2U009254;SS2U009255;SS2U015401;SS2U036610;SS2U038690;SS2U044768;SS2U051635;SS2U056120;SS2U056364;SS2U057814"
471;ADP-ribosylation factor 6;3;5.992274475;-0.249989739;0.15584747;-0.32807574;-0.322485746;0.690820727;0.859968473;"SS2U054688;SS2U057363;SS2U057417"
472;ADP-ribosylation factor GTPase-activating protein 1;2;2.112566335;0.489769535;-0.248409032;0.422500354;0.635603644;0.455756609;0.586103926;"SS2U018911;SS2U019904"
473;ADP-ribosylation factor GTPase-activating protein 2;6;4.75513533;0.471086176;-0.099121904;0.250234907;0.175438388;0.408890433;0.963954756;"SS2U002173;SS2U002658;SS2U021971;SS2U028049;SS2U045434;SS2U050283"
474;ADP-ribosylation factor GTPase-activating protein 3;5;4.77250653;0.072665323;0.010986987;-0.004704579;-0.161504766;0.912073133;0.99630479;"SS2U002037;SS2U020413;SS2U044508;SS2U044509;SS2U047403"
475;ADP-ribosylation factor-binding protein GGA1;8;6.151592455;0.1693787;-0.158911726;0.003425772;0.07517587;0.777003317;0.992115458;"SS2U002737;SS2U003354;SS2U015216;SS2U017378;SS2U039998;SS2U041736;SS2U048384;SS2U054717"
476;ADP-ribosylation factor-binding protein GGA2;2;2.489000164;0.290723174;-0.15332831;-0.189458734;0.485492563;0.638873895;0.685201513;"SS2U047308;SS2U050581"
477;ADP-ribosylation factor-binding protein GGA3;4;2.626066946;0.249097541;-0.438056115;0.007860486;0.355999009;0.692354133;0.680553401;"SS2U007980;SS2U021553;SS2U031855;SS2U053099"
478;ADP-ribosylation factor-like protein 1;2;5.452617591;0.033768807;-0.006969015;-0.114715031;-0.412259616;0.961193223;0.912173245;"SS2U047383;SS2U055392"
479;ADP-ribosylation factor-like protein 2;3;5.192298618;-0.939380976;0.027359492;-1.386248111;-1.833963851;0.186429197;0.018276749;"SS2U012605;SS2U046959;SS2U053649"
480;ADP-ribosylation factor-like protein 2-binding protein;1;2.966170995;-0.733342899;0.149337461;-0.648349376;-0.907531004;0.189583067;0.243313106;SS2U055669
481;ADP-ribosylation factor-like protein 3;3;3.900190423;-0.563631035;0.139496256;-0.405820642;-0.460232638;0.29864587;0.729170212;"SS2U024757;SS2U048507;SS2U050752"
482;ADP-ribosylation factor-like protein 4A;2;3.613060918;-0.560267008;0.099408682;-0.710208915;-0.874666629;0.32647429;0.289217388;"SS2U041780;SS2U048204"
483;ADP-ribosylation factor-like protein 4C;8;4.778060846;-0.320487039;-0.389715343;-0.765964762;-0.357584717;0.601104888;0.708408968;"SS2U012502;SS2U021507;SS2U021508;SS2U022813;SS2U022814;SS2U045584;SS2U051972;SS2U053744"
484;ADP-ribosylation factor-like protein 4D;5;3.953070066;-0.407203618;0.088567567;-0.050608993;0.133465592;0.452836851;0.996353372;"SS2U019073;SS2U019074;SS2U039064;SS2U047590;SS2U053489"
485;ADP-ribosylation factor-like protein 5A;4;3.134846577;0.099985317;-0.29831481;-0.190167873;-0.03450969;0.877351389;0.972194035;"SS2U009890;SS2U012870;SS2U039049;SS2U049190"
486;ADP-ribosylation factor-like protein 6-interacting protein 1;2;6.121799515;0.468977648;0.175895605;0.924185473;1.25911992;0.461686405;0.165213369;"SS2U033822;SS2U054519"
487;ADP-ribosylation factor-like protein 6-interacting protein 4;1;4.937750596;-0.410914956;-0.34517007;-0.737173149;-1.535743572;0.461686405;0.055158094;SS2U052493
488;ADP-ribosylation factor-like protein 6-interacting protein 6;1;3.70163401;1.313809349;-0.336414094;0.297373368;1.206672766;0.030481286;0.059410718;SS2U033499
489;ADP-ribosylation factor-like protein 8A;4;4.90726524;0.237053177;0.306855865;0.724135403;0.951526228;0.706276635;0.397685364;"SS2U025312;SS2U033559;SS2U035322;SS2U054930"
490;ADP-ribosylation factor-like protein 8B-A;4;4.614397927;-0.189264167;-0.116471227;-0.314199658;0.143289036;0.760225323;0.920601683;"SS2U006164;SS2U040035;SS2U054974;SS2U057776"
491;ADP-ribosylation factor-like protein 9;6;3.65473122;-0.500277535;-0.093900746;-0.373589217;0.398330496;0.392886582;0.700087116;"SS2U012926;SS2U031691;SS2U038864;SS2U049110;SS2U049564;SS2U055065"
492;ADP-ribosylation factor-related protein 1;3;4.458499486;-0.595266685;-0.011991074;-0.338768492;-0.130740902;0.260393009;0.961421775;"SS2U031790;SS2U047490;SS2U056738"
493;ADP-sugar pyrophosphatase;3;5.599505303;-0.244090901;-0.222693124;-0.691822282;-0.895935913;0.69598027;0.43240209;"SS2U013932;SS2U052829;SS2U057539"
494;ADP/ATP translocase 2;16;11.81162581;-0.218609819;0.025148371;0.459986831;1.820405357;0.702927404;0.000183486;"SS2U000926;SS2U005558;SS2U005654;SS2U005668;SS2U005732;SS2U025450;SS2U025922;SS2U026162;SS2U027435;SS2U039344;SS2U043475;SS2U046175;SS2U058795;SS2U059115;SS2U059203;SS2U059215"
495;ADP/ATP translocase 3;5;5.526716452;-4.318877331;1.674011207;-3.813037234;-1.719557242;0.052918946;0.084470845;"SS2U000939;SS2U005487;SS2U018022;SS2U032353;SS2U037687"
496;AF4/FMR2 family member 4;1;3.227278264;1.199187724;0.188214233;1.339390154;1.475015501;0.124053576;0.149595436;SS2U040029
497;AFG3-like protein 1;4;6.142084732;0.165414721;-0.073772774;0.076878298;0.787082913;0.785741229;0.361551769;"SS2U023271;SS2U027516;SS2U039625;SS2U052767"
498;AH receptor-interacting protein;4;6.143650934;-0.236305615;0.253196156;0.038841862;0.100897877;0.684010315;0.988572557;"SS2U013055;SS2U046703;SS2U052971;SS2U055433"
499;AIG2-like domain-containing protein 1;2;2.668380607;0.373355165;0.216740109;-0.466272929;0.670305857;0.508804393;0.264165874;"SS2U050510;SS2U055339"
500;AKT-interacting protein;4;4.730732477;-0.189569599;-0.009114631;-0.230544352;0.495592396;0.757546109;0.65431791;"SS2U038483;SS2U049480;SS2U050365;SS2U056417"
501;AMP deaminase 1;12;7.791796744;0.074911444;1.272256098;3.342282707;8.55279824;0.928735808;7.23E-54;"SS2U004799;SS2U004813;SS2U013137;SS2U025857;SS2U025880;SS2U025894;SS2U037070;SS2U037071;SS2U043382;SS2U043383;SS2U056545;SS2U058238"
502;AMP deaminase 2;1;2.549552317;-0.464462362;0.487124742;0.347421154;0.918420319;0.389833587;0.482560242;SS2U043375
503;AMP deaminase 3;12;4.443433844;1.109197019;0.28670284;1.686526826;3.971454519;0.060812589;4.32E-16;"SS2U011900;SS2U013894;SS2U013896;SS2U023045;SS2U023259;SS2U025798;SS2U028785;SS2U033538;SS2U034747;SS2U042615;SS2U044429;SS2U049546"
504;AMSH-like protease;2;2.166983104;0.311786235;0.702759534;1.428728154;1.618556926;0.601104888;0.02329442;"SS2U023163;SS2U031936"
505;AN1-type zinc finger protein 1;2;4.309145845;-1.06521776;-0.163449268;-1.177129649;-1.009311407;0.108890374;0.212906649;"SS2U021359;SS2U050822"
506;AN1-type zinc finger protein 2B;5;3.437666954;-0.983678747;0.27211504;-0.633472018;-0.171415064;0.109018925;0.616930132;"SS2U018660;SS2U028814;SS2U030226;SS2U030514;SS2U055581"
507;AN1-type zinc finger protein 3;5;6.60688594;-0.100799315;0.22460084;0.505734014;0.658404588;0.875006054;0.699502066;"SS2U021990;SS2U033742;SS2U035984;SS2U038665;SS2U057415"
508;AN1-type zinc finger protein 5;8;5.338858793;-0.438673448;0.137489286;0.116158913;0.474744554;0.41491397;0.898012433;"SS2U004028;SS2U019325;SS2U022403;SS2U027652;SS2U047985;SS2U053824;SS2U054176;SS2U054852"
509;AN1-type zinc finger protein 6;4;4.164647683;-0.268567935;0.152606038;0.132035641;0.435554331;0.636075104;0.921443716;"SS2U008019;SS2U011720;SS2U056117;SS2U057429"
510;AP-1 complex subunit beta-1;7;6.566454284;0.598019192;-0.045191062;0.743538293;0.956442293;0.34639087;0.338437446;"SS2U002494;SS2U010134;SS2U028570;SS2U036511;SS2U041638;SS2U043940;SS2U046562"
511;AP-1 complex subunit gamma-1;4;5.363563329;0.800930758;-0.037752766;0.765207659;0.830279203;0.184114211;0.38515772;"SS2U003176;SS2U022384;SS2U024372;SS2U043951"
512;AP-1 complex subunit mu-1;6;6.071627037;0.139441511;-0.025359485;-0.025928339;-0.227348547;0.817437034;0.989961948;"SS2U004588;SS2U009922;SS2U010041;SS2U044249;SS2U053837;SS2U058048"
513;AP-1 complex subunit mu-2;2;3.624596084;0.749780336;-0.00546881;0.136500987;0.514904535;0.146538722;0.809267275;"SS2U044255;SS2U055104"
514;AP-1 complex subunit sigma-1A;1;2.668062098;0.743493578;-0.277109544;0.616165384;0.522320202;0.19414407;0.445793911;SS2U001656
515;AP-1 complex subunit sigma-2;3;4.636331878;0.29919785;-0.069988947;0.117069673;-0.134809154;0.618413605;0.990930313;"SS2U019650;SS2U032229;SS2U049023"
516;AP-1 complex subunit sigma-3;5;2.40632527;0.683872107;0.022691059;0.212164784;0.601449995;0.257511548;0.818291723;"SS2U012521;SS2U017359;SS2U037749;SS2U052188;SS2U053751"
517;AP-2 complex subunit alpha-1;1;4.463061075;1.214885223;0.144399513;1.431055755;1.698244996;0.190634797;0.185791202;SS2U002293
518;AP-2 complex subunit alpha-2;8;6.142493761;0.409054153;-0.027681736;0.413516189;0.61181545;0.456758063;0.653606935;"SS2U003866;SS2U016576;SS2U021409;SS2U023698;SS2U024057;SS2U030538;SS2U050515;SS2U054987"
519;AP-2 complex subunit mu-1;2;6.241888071;0.877339991;0.03914634;1.173218646;1.354040331;0.221361353;0.149579496;"SS2U041747;SS2U047379"
520;AP-2 complex subunit mu-1-A;6;7.015127567;0.112616628;-0.126896477;-0.231876988;0.011377081;0.854540207;0.986182707;"SS2U034401;SS2U038744;SS2U044325;SS2U050135;SS2U053445;SS2U058576"
521;AP-2 complex subunit sigma;3;6.212658414;0.047189426;-0.056771021;-0.080298146;0.070494307;0.943908136;0.999257081;"SS2U003255;SS2U055161;SS2U056692"
522;AP-3 complex subunit beta-1;7;5.140281986;0.253473911;-0.183549173;-0.280774375;0.092406081;0.656052087;0.939256068;"SS2U000109;SS2U021684;SS2U026579;SS2U028540;SS2U030109;SS2U034037;SS2U052647"
523;AP-3 complex subunit beta-2;1;2.837852572;0.758665586;0.673803473;1.351506075;1.397259111;0.268429633;0.195644308;SS2U022179
524;AP-3 complex subunit delta-1;3;5.75094694;-0.490744609;0.263840424;-0.133792233;-0.191313075;0.34970654;0.900347315;"SS2U018908;SS2U054132;SS2U054820"
525;AP-3 complex subunit mu-1;1;4.808231715;-0.239106562;-0.038580612;-0.36250333;-0.407862785;0.691561395;0.893509981;SS2U053995
526;AP-3 complex subunit mu-2;3;3.855587617;0.607120874;0.053001829;0.914920914;0.870050685;0.356146469;0.392734528;"SS2U015896;SS2U018574;SS2U025501"
527;AP-3 complex subunit sigma-1;7;4.491088216;-0.393489104;0.059703983;-0.442687643;-0.439757226;0.510747418;0.815265769;"SS2U012861;SS2U013533;SS2U014432;SS2U037814;SS2U042899;SS2U054334;SS2U054768"
528;AP-4 complex subunit beta-1;1;2.277454427;-0.463061042;0.466877739;-0.585443762;-0.612954873;0.480759223;0.300937135;SS2U020705
529;AP-4 complex subunit mu-1;2;2.600106262;-0.29280023;-0.102845314;-0.427667907;-0.517537461;0.634280604;0.846380566;"SS2U023394;SS2U032179"
530;AP-4 complex subunit sigma-1;1;2.184500903;-0.555081249;0.032667767;-0.004642218;-0.295873433;0.303693849;0.967595152;SS2U051786
531;AP2-associated protein kinase 1;3;2.332873992;0.320626035;0.271067767;1.380623843;1.762210489;0.670040103;0.025622477;"SS2U001572;SS2U003006;SS2U023904"
532;APOBEC1 complementation factor;2;4.140396377;0.813750735;-0.632113085;-0.215477278;-0.353851688;0.288016907;0.920324455;"SS2U002772;SS2U027337"
533;ARF GTPase-activating protein GIT2;6;4.439580979;0.56869036;-0.049888234;0.515296049;0.709405497;0.318944154;0.557637333;"SS2U006357;SS2U023546;SS2U027437;SS2U028547;SS2U040436;SS2U054862"
534;AT-rich interactive domain-containing protein 1A;5;6.152083152;0.619437171;-0.094079987;0.430899565;-0.246084495;0.293624125;0.780844787;"SS2U020361;SS2U023641;SS2U029529;SS2U034979;SS2U046236"
535;AT-rich interactive domain-containing protein 1B;5;4.674869521;0.579437296;0.092809536;0.780713254;0.525387114;0.34510449;0.643075649;"SS2U018098;SS2U022032;SS2U023566;SS2U027708;SS2U042401"
536;AT-rich interactive domain-containing protein 2;1;3.419995144;-0.553627543;-0.092480159;-0.500003932;-1.214240118;0.305799058;0.168181625;SS2U023912
537;AT-rich interactive domain-containing protein 4A;2;4.447576638;-0.137971848;0.192211664;0.059425716;-0.243206497;0.820576081;0.925805116;"SS2U003499;SS2U052425"
538;ATP synthase lipid-binding protein mitochondrial;30;10.08918048;-0.533227102;0.195405851;-0.039847713;0.744736603;0.32647429;0.517879748;"SS2U001078;SS2U001212;SS2U005293;SS2U005295;SS2U005575;SS2U005592;SS2U006227;SS2U008328;SS2U010614;SS2U011648;SS2U011991;SS2U014785;SS2U014794;SS2U019720;SS2U023515;SS2U024281;SS2U027763;SS2U028710;SS2U031965;SS2U040295;SS2U042703;SS2U048415;SS2U052586;SS2U…
539;ATP synthase mitochondrial F1 complex assembly factor 1;3;4.675334998;-0.364900781;0.029876158;-0.305647856;-0.050472148;0.493343017;0.961129977;"SS2U028565;SS2U051267;SS2U054457"
540;ATP synthase mitochondrial F1 complex assembly factor 2;3;4.36395807;-0.167670613;0.013560015;-0.01649867;0.594550195;0.782428986;0.656776963;"SS2U012065;SS2U039588;SS2U056027"
541;ATP synthase subunit O mitochondrial;8;8.707775857;-0.66989116;0.087989705;-0.428406803;0.509976813;0.247512423;0.54845003;"SS2U003205;SS2U005834;SS2U007807;SS2U037558;SS2U042775;SS2U044969;SS2U057534;SS2U058829"
542;ATP synthase subunit a;10;10.91701293;-1.214227549;-0.232499181;-0.866210888;0.127219469;0.124578974;0.691137527;"SS2U008236;SS2U009664;SS2U012246;SS2U012247;SS2U026062;SS2U029904;SS2U029927;SS2U030997;SS2U052788;SS2U057984"
543;ATP synthase subunit alpha mitochondrial;11;11.00194388;0.271001279;-0.055780468;0.37525651;1.533601684;0.649379278;0.006092146;"SS2U005550;SS2U005566;SS2U008665;SS2U013639;SS2U013640;SS2U017597;SS2U030703;SS2U039112;SS2U056097;SS2U058993;SS2U059088"
544;ATP synthase subunit b mitochondrial;12;8.940800728;-0.073087061;-0.079798307;0.059572442;0.879305357;0.917534736;0.277573299;"SS2U007552;SS2U008322;SS2U008420;SS2U033220;SS2U038540;SS2U038541;SS2U038542;SS2U040953;SS2U042898;SS2U049918;SS2U058042;SS2U058716"
545;ATP synthase subunit beta mitochondrial;17;11.07686409;0.208757494;-0.135291564;0.316207971;1.405958549;0.728207646;0.010267093;"SS2U005133;SS2U005203;SS2U005774;SS2U007339;SS2U007778;SS2U012261;SS2U012913;SS2U012914;SS2U031973;SS2U031974;SS2U031975;SS2U031976;SS2U039648;SS2U040303;SS2U057631;SS2U058675;SS2U059214"
546;ATP synthase subunit d mitochondrial;1;7.767470719;-0.902637112;0.112149108;-0.272894635;0.702484556;0.105525542;0.393908097;SS2U055765
547;ATP synthase subunit delta mitochondrial;3;7.999353104;-0.439503948;0.10899332;-0.180179439;0.578317753;0.439416842;0.644350049;"SS2U005618;SS2U050930;SS2U056970"
548;ATP synthase subunit e mitochondrial;7;6.708449087;-1.488026441;0.504576218;-0.781379347;-0.127790435;0.057646293;0.503697314;"SS2U005219;SS2U012432;SS2U031425;SS2U034572;SS2U053348;SS2U057869;SS2U058247"
549;ATP synthase subunit epsilon mitochondrial;3;8.025891542;-0.638632605;0.078943855;-0.449372051;0.479294694;0.273211709;0.567857481;"SS2U031587;SS2U058439;SS2U059205"
550;ATP synthase subunit f mitochondrial;7;9.05297543;-0.241048488;0.17321773;-0.293297055;0.37784037;0.739948834;0.834413688;"SS2U000870;SS2U000949;SS2U025139;SS2U027425;SS2U038561;SS2U042908;SS2U058779"
551;ATP synthase subunit g mitochondrial;3;8.732020416;-0.640208493;0.079945316;-0.426903981;0.345981899;0.308156966;0.771620936;"SS2U005555;SS2U058263;SS2U058538"
552;ATP synthase subunit gamma mitochondrial;4;9.250492716;-0.13036446;0.020793528;-0.019960809;0.957579454;0.838793456;0.180897734;"SS2U015882;SS2U033596;SS2U056902;SS2U058659"
553;ATP synthase subunit s mitochondrial;1;4.136543411;-0.009159691;-0.069629428;0.05274997;-0.016031556;0.990052881;0.999257081;SS2U022841
554;ATP synthase subunit s-like protein;1;3.783622812;-0.592207705;0.155012859;-0.625028734;-0.828118015;0.282176784;0.29045173;SS2U049327
555;ATP synthase-coupling factor 6 mitochondrial;11;7.781068882;-1.274189069;0.445437156;-0.099474686;0.424027965;0.039563144;0.817250077;"SS2U004673;SS2U013312;SS2U013381;SS2U018739;SS2U031375;SS2U046368;SS2U048536;SS2U051300;SS2U055200;SS2U058093;SS2U059048"
556;ATP-binding cassette sub-family A member 1;10;6.420896334;0.097935031;0.150963734;0.325544473;0.920598617;0.878321029;0.344845554;"SS2U014826;SS2U014962;SS2U017489;SS2U028596;SS2U031661;SS2U034823;SS2U036077;SS2U044293;SS2U044935;SS2U057690"
557;ATP-binding cassette sub-family A member 12;4;2.440328434;0.245068835;0.18565213;0.627725428;2.560503446;0.697138668;1.15E-07;"SS2U013449;SS2U015031;SS2U015038;SS2U054252"
558;ATP-binding cassette sub-family A member 3;2;2.580434503;0.547478334;0.17066095;1.589720782;1.687457941;0.509023249;0.058958373;"SS2U036940;SS2U043493"
559;ATP-binding cassette sub-family B member 10 mitochondrial;2;3.270909216;0.257239892;-0.366962794;-0.156244027;-0.200377144;0.666642216;0.964608206;"SS2U017841;SS2U051398"
560;ATP-binding cassette sub-family B member 6 mitochondrial;2;2.091975414;1.36136855;-0.225096834;1.038932249;1.341018934;0.073048529;0.124276313;"SS2U024814;SS2U027694"
561;ATP-binding cassette sub-family B member 7 mitochondrial;1;2.515194231;0.391467878;-0.306685917;0.596446423;0.971405861;0.541264589;0.188100437;SS2U002006
562;ATP-binding cassette sub-family B member 8 mitochondrial;4;3.535460532;-0.211906647;-0.110577754;-0.110438424;-0.295141713;0.717600257;0.983161932;"SS2U002431;SS2U025097;SS2U025627;SS2U049372"
563;ATP-binding cassette sub-family B member 9;7;3.218200003;-0.229058927;-0.089160714;-0.543397283;0.864276881;0.725408167;0.101339582;"SS2U006779;SS2U011518;SS2U016601;SS2U018862;SS2U051297;SS2U052535;SS2U057983"
564;ATP-binding cassette sub-family C member 8;1;2.315494616;-0.705956145;0.180534477;-0.576432615;-0.853115223;0.242852748;0.357291038;SS2U028134
565;ATP-binding cassette sub-family D member 3;7;5.050452644;0.043903437;0.02589981;-0.021852023;0.322970085;0.948582662;0.945227549;"SS2U005905;SS2U007116;SS2U026021;SS2U045414;SS2U048176;SS2U049876;SS2U050049"
566;ATP-binding cassette sub-family D member 4;3;3.396882154;-0.353191119;0.18576875;-0.221775004;-0.626590716;0.551998488;0.62541623;"SS2U011080;SS2U011081;SS2U018813"
567;ATP-binding cassette sub-family E member 1;3;7.886657971;-0.306948585;-0.296184712;-0.750788302;-1.217022924;0.578781059;0.136236604;"SS2U022104;SS2U050532;SS2U057447"
568;ATP-binding cassette sub-family F member 1;3;6.980786203;-0.005987652;-0.193560527;-0.220891882;-0.346528361;0.993400891;0.963544307;"SS2U032812;SS2U042903;SS2U052853"
569;ATP-binding cassette sub-family F member 2;4;7.930336775;-0.144696197;-0.329271397;-0.708002496;-0.944642231;0.808802799;0.325537576;"SS2U049583;SS2U054915;SS2U055596;SS2U056216"
570;ATP-binding cassette sub-family F member 3;4;5.440598616;0.154947713;-0.29524447;-0.364988535;-0.908108104;0.796575315;0.461566477;"SS2U003525;SS2U023625;SS2U041133;SS2U045035"
571;ATP-binding cassette sub-family G member 2;4;3.752918482;0.200857803;0.232477698;-0.125927001;0.523826372;0.740561145;0.71939798;"SS2U015109;SS2U047673;SS2U049576;SS2U052261"
572;ATP-binding domain-containing protein 4;2;2.320067347;0.649373655;-0.106480818;0.308209774;0.242052562;0.217002096;0.917795756;"SS2U004391;SS2U017389"
573;ATP-citrate synthase;7;6.660174134;0.02991931;0.254343864;0.235020886;0.556214866;0.964746925;0.841879012;"SS2U015337;SS2U019555;SS2U024449;SS2U033481;SS2U035354;SS2U054874;SS2U054931"
574;ATP-dependent Clp protease ATP-binding subunit clpX-like mitochondrial;3;5.437631557;0.928325997;-0.156148302;0.970827923;1.822697844;0.147679878;0.005825504;"SS2U025089;SS2U043985;SS2U051525"
575;ATP-dependent DNA helicase PIF1;1;2.694118218;0.110527485;-0.688172138;-0.872313862;-1.830846693;0.864890043;0.012403818;SS2U020835
576;ATP-dependent DNA helicase Q1;3;3.303053911;0.328814794;-0.052802703;-0.081969044;0.957345974;0.550752347;0.133418783;"SS2U020563;SS2U024073;SS2U054507"
577;ATP-dependent RNA helicase A;1;4.051149165;0.731223232;-0.47300801;0.161124395;-0.419093843;0.266189186;0.803087674;SS2U021174
578;ATP-dependent RNA helicase A-like protein;3;5.277602684;-0.109500375;-0.195770936;-0.28369153;-1.031446792;0.862568625;0.308721602;"SS2U011762;SS2U017692;SS2U045534"
579;ATP-dependent RNA helicase DDX1;2;5.618684019;0.5794378;-0.195307772;0.195141659;0.401926428;0.285987161;0.827461865;"SS2U004110;SS2U021685"
580;ATP-dependent RNA helicase DDX18;4;7.461142779;0.293896064;-0.323876801;-0.464819263;-1.145841938;0.594932162;0.222895431;"SS2U009522;SS2U043107;SS2U052721;SS2U053730"
581;ATP-dependent RNA helicase DDX19A;1;4.751601642;0.252315237;-0.22503419;-0.373754798;-0.781099144;0.662859395;0.611947158;SS2U042017
582;ATP-dependent RNA helicase DDX19B;3;4.712901013;0.581957928;-0.429529461;-0.193877737;-0.484495469;0.271469375;0.869163284;"SS2U027605;SS2U040928;SS2U041012"
583;ATP-dependent RNA helicase DDX24;2;5.922071464;-0.411960892;-0.224563356;-0.807709031;-1.599748954;0.447348469;0.023007954;"SS2U050331;SS2U050671"
584;ATP-dependent RNA helicase DDX39;13;9.763892833;-0.005177949;-0.279199092;-0.660999526;-1.598505545;0.994705408;0.025797419;"SS2U000684;SS2U008626;SS2U008958;SS2U010050;SS2U011319;SS2U014004;SS2U016518;SS2U016909;SS2U038070;SS2U055717;SS2U056631;SS2U058647;SS2U058700"
585;ATP-dependent RNA helicase DDX3Y;1;5.373588209;0.601105009;-0.190400308;0.477554782;0.413368871;0.314182118;0.734289034;SS2U042768
586;ATP-dependent RNA helicase DDX42;2;6.140914951;0.014388139;0.009403152;-0.079689562;-0.67062346;0.984455486;0.621592223;"SS2U020740;SS2U049542"
587;ATP-dependent RNA helicase DDX51;5;5.262394647;-0.678167786;-0.208035196;-1.183449105;-2.155369291;0.256353711;0.002369021;"SS2U004259;SS2U010309;SS2U011176;SS2U015820;SS2U054900"
588;ATP-dependent RNA helicase DDX54;2;6.055177639;0.163560016;-0.348498802;-0.327458286;-0.60473461;0.783674278;0.803274726;"SS2U041401;SS2U050060"
589;ATP-dependent RNA helicase DDX55;6;4.507973279;-0.22415071;-0.160368878;-0.597859926;-1.038295087;0.697885234;0.243217716;"SS2U004185;SS2U010396;SS2U010397;SS2U037458;SS2U048585;SS2U048648"
590;ATP-dependent RNA helicase DHX29;2;3.621029745;-0.468671204;-0.150633514;-0.851052546;-1.397193986;0.402617136;0.065228362;"SS2U026294;SS2U036226"
591;ATP-dependent RNA helicase DHX8;7;6.598048227;0.07209511;-0.049055756;-0.090938216;-0.427233727;0.912073133;0.912173245;"SS2U008937;SS2U009697;SS2U035238;SS2U039413;SS2U044908;SS2U048707;SS2U054730"
592;ATP-dependent RNA helicase DQX1;4;3.642636997;0.495260348;-0.159490105;1.032471983;1.463196451;0.401416671;0.015065386;"SS2U007321;SS2U026325;SS2U037887;SS2U044458"
593;ATP-dependent RNA helicase SUPV3L1 mitochondrial;1;3.636683077;0.335619185;-0.392239244;-0.325326185;-0.772663307;0.560100409;0.666918114;SS2U017855
594;ATP-dependent metalloprotease YME1L1;10;5.667281957;-0.152770741;0.091519292;0.271797806;0.542867587;0.804938758;0.833641767;"SS2U002926;SS2U004073;SS2U019446;SS2U023404;SS2U023772;SS2U023773;SS2U029221;SS2U038551;SS2U055574;SS2U056404"
595;ATP-sensitive inward rectifier potassium channel 10;3;3.404432633;1.068903437;0.46686836;1.937514702;5.257423213;0.247373227;6.65E-11;"SS2U001355;SS2U001701;SS2U021125"
596;ATP-sensitive inward rectifier potassium channel 11;2;2.039448113;0.37005693;0.696421777;1.418712981;2.661364103;0.642118703;0.000759857;"SS2U012955;SS2U041436"
597;ATP-sensitive inward rectifier potassium channel 15;2;2.022160568;1.04587088;0.221559352;1.254348156;2.413527113;0.069274443;1.21E-05;"SS2U034988;SS2U043682"
598;ATP-sensitive inward rectifier potassium channel 8;4;2.899681638;-0.579031889;0.220802102;-0.118116088;-0.304597251;0.278262211;0.882703652;"SS2U002440;SS2U021343;SS2U045695;SS2U046955"
599;ATPase asna1;2;5.765607196;0.451752149;-0.136665674;0.282369847;0.216759339;0.414380916;0.925768378;"SS2U036228;SS2U041070"
600;ATPase family AAA domain-containing protein 1;1;2.321340427;-0.67943864;0.190820945;-0.319877529;0.083028467;0.247943128;0.916484133;SS2U053249
601;ATPase family AAA domain-containing protein 1-A;3;4.294676079;-0.139728251;0.062207614;0.01522812;0.058373261;0.816876555;0.999555498;"SS2U009123;SS2U020002;SS2U050738"
602;ATPase family AAA domain-containing protein 1-B;4;3.548257125;0.542478476;-0.515009466;0.548676278;0.938517962;0.437342332;0.196588444;"SS2U007370;SS2U016998;SS2U035712;SS2U052196"
603;ATPase family AAA domain-containing protein 2;7;6.124609638;-0.121974936;-0.142443248;-0.630113747;-1.505519575;0.845719639;0.033271387;"SS2U010999;SS2U017410;SS2U017967;SS2U023927;SS2U042100;SS2U044627;SS2U048898"
604;ATPase family AAA domain-containing protein 2B;1;2.02572657;1.154301856;0.146917102;1.114726106;0.032829044;0.150899049;0.433620567;SS2U000843
605;ATPase family AAA domain-containing protein 3;4;6.158597595;0.335757277;-0.180548097;-0.017809529;-0.114605286;0.554164739;0.99630479;"SS2U041045;SS2U043820;SS2U049108;SS2U049245"
606;ATPase family AAA domain-containing protein 5;3;3.395768189;0.755342564;-0.328880828;0.396071443;-0.582747908;0.227008633;0.509023066;"SS2U016354;SS2U016355;SS2U022986"
607;ATPase inhibitor mitochondrial;4;6.002879177;-0.823705859;0.309685529;-0.385194926;0.165628681;0.186213327;0.808894934;"SS2U030579;SS2U055978;SS2U056664;SS2U059114"
608;Abhydrolase domain-containing protein 10 mitochondrial;6;5.490418445;-0.011763668;0.09654925;-0.05487172;0.425915732;0.987194396;0.867133043;"SS2U004421;SS2U011097;SS2U032281;SS2U041080;SS2U046404;SS2U053657"
609;Abhydrolase domain-containing protein 13;2;4.138730343;0.580162846;-0.06113796;0.154327515;0.533326839;0.266315027;0.765927428;"SS2U046394;SS2U054460"
610;Abhydrolase domain-containing protein 14A;1;2.470763735;0.19340871;0.187356605;0.7526183;0.61472345;0.778876493;0.642650924;SS2U032999
611;Abhydrolase domain-containing protein 14B;2;2.726637275;-0.499841158;0.079918874;-0.828010638;-0.690898837;0.367114762;0.307442711;"SS2U006945;SS2U055632"
612;Abhydrolase domain-containing protein 3;2;2.693609899;0.067772992;0.719282768;2.193557268;3.691343136;0.933717106;1.67E-10;"SS2U002824;SS2U036027"
613;Abhydrolase domain-containing protein 4;4;2.333015706;0.966758863;-0.19810776;0.865854198;2.430726101;0.128715787;1.12E-05;"SS2U003974;SS2U020675;SS2U021899;SS2U053757"
614;Abhydrolase domain-containing protein FAM108B1;3;3.566353094;0.452619054;0.090869767;0.641469809;0.708221919;0.436328465;0.579101584;"SS2U028441;SS2U040448;SS2U045016"
615;Abl interactor 1;4;5.522234896;0.590031588;0.121195791;0.559652792;0.692559478;0.265955981;0.608266061;"SS2U011851;SS2U047150;SS2U050138;SS2U054829"
616;Abl interactor 2;5;4.632726722;0.101644613;0.259028298;0.450256707;0.60162043;0.877050451;0.802368538;"SS2U003652;SS2U008780;SS2U008781;SS2U033809;SS2U053240"
617;Abnormal spindle-like microcephaly-associated protein;1;4.272708354;0.886002018;-0.369822384;-0.695788032;-1.281575322;0.143209077;0.250707702;SS2U023965
618;Abnormal spindle-like microcephaly-associated protein homolog;2;5.663446275;0.285880616;0.105161928;-0.622531878;-1.359921164;0.601088687;0.025970408;"SS2U041876;SS2U048005"
619;Absent in melanoma 1 protein;6;5.286081695;0.957203408;0.051579455;0.975558058;1.822854088;0.086910218;0.001372846;"SS2U011140;SS2U025492;SS2U028172;SS2U034907;SS2U039345;SS2U048249"
620;Absent in melanoma 1-like protein;1;1.881574942;1.051225332;0.186709251;0.857715855;1.249550705;0.07105531;0.138202609;SS2U027645
621;Acetolactate synthase-like protein;4;4.535679988;-0.064320776;0.061179253;-0.222284586;0.272585808;0.924854347;0.903512485;"SS2U014617;SS2U042436;SS2U043857;SS2U052032"
622;Acetyl-CoA acetyltransferase cytosolic;1;5.152640137;0.019764145;0.289022635;0.155514473;0.23376121;0.97909887;0.981227175;SS2U054724
623;Acetyl-CoA acetyltransferase mitochondrial;18;6.785042611;0.04541772;-0.005500925;-0.068325963;0.792684846;0.947703151;0.318720482;"SS2U002686;SS2U002687;SS2U015947;SS2U017701;SS2U018489;SS2U022927;SS2U024370;SS2U026849;SS2U027667;SS2U029234;SS2U029421;SS2U033284;SS2U033823;SS2U033857;SS2U036392;SS2U037519;SS2U044578;SS2U057412"
624;Acetyl-CoA carboxylase;4;4.121350147;0.867566338;0.034570788;0.558307175;0.788005514;0.170690601;0.624856055;"SS2U016752;SS2U018040;SS2U029373;SS2U031517"
625;Acetyl-CoA carboxylase 1;2;3.455508545;0.028456805;0.314867914;0.462307118;0.622851885;0.96895601;0.794174083;"SS2U018041;SS2U050749"
626;Acetyl-CoA carboxylase 2;2;2.278726292;1.611109536;0.085245455;1.827248626;2.385212319;0.098555323;0.025619141;"SS2U021406;SS2U021407"
627;Acetyl-coenzyme A synthetase 2-like mitochondrial;4;4.265811381;0.7863371;-0.053795359;1.112804434;1.748861133;0.186213327;0.004378403;"SS2U036083;SS2U041213;SS2U052540;SS2U058486"
628;Acetyl-coenzyme A synthetase cytoplasmic;6;5.555749256;0.837135875;-0.014634853;0.175575009;0.324896983;0.13736817;0.963544307;"SS2U004165;SS2U011885;SS2U018895;SS2U036756;SS2U048844;SS2U054948"
629;Acetylcholine receptor subunit alpha;1;5.095905651;-0.028632703;0.21673008;1.311087265;2.649786185;0.974392385;3.30E-06;SS2U048425
630;Acetylcholine receptor subunit delta;2;4.007982709;0.116921117;0.429770241;1.021344101;1.179901911;0.856447819;0.141594017;"SS2U025585;SS2U048647"
631;Acetylcholine receptor subunit epsilon;1;3.050351874;1.574713335;0.054837801;2.332080676;2.995391827;0.162905255;0.010969731;SS2U011141
632;Achaete-scute homolog 1b;1;1.999863902;0.317242628;-0.325425272;-0.453329021;-1.486808085;0.602618456;0.09744365;SS2U039050
633;Acid ceramidase;10;5.920501561;-0.356320361;2.321472235;0.183547796;1.039226371;0.734403596;0.0554912;"SS2U006805;SS2U008803;SS2U014259;SS2U019236;SS2U026052;SS2U027210;SS2U042890;SS2U053430;SS2U055812;SS2U057578"
634;Acid phosphatase-like protein 2;2;4.471686717;0.668919644;0.587303148;1.399060479;1.666601674;0.234976275;0.021018817;"SS2U036616;SS2U043957"
635;Acidic fibroblast growth factor intracellular-binding protein;4;4.431881218;-0.262952653;0.104755062;-0.385998883;-0.399050673;0.653916813;0.793542453;"SS2U011293;SS2U040499;SS2U043315;SS2U046622"
636;Acidic leucine-rich nuclear phosphoprotein 32 family member A;4;6.524330563;-0.032543038;-0.05563885;-0.216260554;-0.937597358;0.963743282;0.373209814;"SS2U024286;SS2U039661;SS2U042331;SS2U045080"
637;Acidic leucine-rich nuclear phosphoprotein 32 family member B;23;8.119388341;-0.015853473;-0.30162036;-0.624162062;-1.010789392;0.983064033;0.294387927;"SS2U001454;SS2U007280;SS2U007281;SS2U008296;SS2U009374;SS2U011840;SS2U015776;SS2U017293;SS2U024623;SS2U026262;SS2U026458;SS2U026468;SS2U031064;SS2U032878;SS2U033393;SS2U038110;SS2U038982;SS2U038983;SS2U039161;SS2U040097;SS2U040143;SS2U052718;…
638;Acidic leucine-rich nuclear phosphoprotein 32 family member E;7;7.360333512;0.539547238;-0.015304121;0.430041638;-0.040681579;0.312789239;0.861270413;"SS2U013364;SS2U013429;SS2U013790;SS2U014176;SS2U032499;SS2U049392;SS2U050432"
639;Acidic mammalian chitinase;20;8.174639401;-0.208151091;0.389567623;0.410901553;6.26411532;0.74557488;1.15E-52;"SS2U000533;SS2U005218;SS2U024629;SS2U029830;SS2U029850;SS2U036479;SS2U037102;SS2U037103;SS2U039110;SS2U046398;SS2U046736;SS2U048271;SS2U049119;SS2U050893;SS2U053701;SS2U056157;SS2U056709;SS2U056723;SS2U058466;SS2U058600"
640;Acidic repeat-containing protein;3;4.990009342;-0.751404787;0.424378294;-0.621967591;-0.51694198;0.280731417;0.501480642;"SS2U032111;SS2U043124;SS2U053780"
641;Aconitate hydratase mitochondrial;7;7.789673771;0.402850353;0.108766128;1.042430299;2.422346643;0.493633343;5.31E-06;"SS2U002571;SS2U003143;SS2U023395;SS2U033026;SS2U041125;SS2U044369;SS2U057273"
642;Actin alpha cardiac;2;11.79340801;0.114639914;0.199164793;1.247837962;1.460651358;0.880804294;0.048726422;"SS2U051294;SS2U055781"
643;Actin alpha cardiac muscle 1;1;9.440375039;-0.067334235;0.19305197;1.269857047;1.988645382;0.925519402;0.000554653;SS2U049262
644;Actin alpha sarcomeric/cardiac;21;13.91362946;0.339550642;0.572263503;2.708051473;4.640351236;0.661008591;2.50E-14;"SS2U004557;SS2U004584;SS2U004681;SS2U004796;SS2U004839;SS2U004859;SS2U004886;SS2U005023;SS2U005098;SS2U005920;SS2U005996;SS2U025765;SS2U025768;SS2U025773;SS2U025775;SS2U025783;SS2U025904;SS2U048414;SS2U055536;SS2U059297;SS2U059320"
645;Actin alpha skeletal muscle;57;12.49359482;0.054976537;0.980939567;2.325422586;4.074645819;0.937783861;7.57E-17;"SS2U004563;SS2U004610;SS2U004664;SS2U004834;SS2U004840;SS2U004904;SS2U004927;SS2U004949;SS2U004959;SS2U004976;SS2U004979;SS2U005032;SS2U005101;SS2U005127;SS2U005174;SS2U005281;SS2U005284;SS2U005303;SS2U005615;SS2U005619;SS2U005620;SS2U005715;SS2U005725;SS2U005808;SS2U005843;SS2U005…
646;Actin aortic smooth muscle;11;8.513562669;-0.267024041;0.143875028;0.748815284;1.773518878;0.649379278;0.001758722;"SS2U001814;SS2U004049;SS2U004953;SS2U004954;SS2U004991;SS2U005007;SS2U025889;SS2U032576;SS2U036187;SS2U056480;SS2U057594"
647;Actin cytoplasmic 1;23;12.36608039;0.564787872;-0.108120455;0.12008192;0.254920618;0.273213365;0.957553411;"SS2U000345;SS2U000346;SS2U000385;SS2U000444;SS2U000773;SS2U001957;SS2U003890;SS2U004756;SS2U005378;SS2U005406;SS2U018150;SS2U023701;SS2U026035;SS2U029912;SS2U031660;SS2U031923;SS2U040277;SS2U041821;SS2U042571;SS2U057197;SS2U057630;SS2U059046;SS2U059336"
648;Actin cytoplasmic 2;2;9.08414868;1.334476137;-0.2092088;0.664281656;1.088762901;0.070832047;0.317606969;"SS2U026036;SS2U031697"
649;Actin filament-associated protein 1-like 1;2;1.826462401;0.565986335;0.252933407;0.694443406;1.696383402;0.305799058;0.009827283;"SS2U015197;SS2U027106"
650;Actin muscle 1A;4;10.15167419;0.062877545;0.563770015;2.511670567;3.910000993;0.940419364;5.58E-12;"SS2U004663;SS2U004778;SS2U005063;SS2U047642"
651;Actin non-muscle 6.2;1;7.426314953;0.568795063;0.073435887;0.438481596;-0.05316685;0.306098933;0.882311266;SS2U052091
652;Actin-1;2;3.663340847;0.149050167;-0.065488074;2.208746932;4.097776558;0.875638402;2.98E-11;"SS2U005262;SS2U030088"
653;Actin-binding Rho-activating protein;4;3.91900942;1.190583709;-0.318997196;1.77246725;3.177272647;0.216361777;0.000286104;"SS2U012410;SS2U020102;SS2U020131;SS2U037069"
654;Actin-binding protein anillin;5;4.769800157;0.173924613;-0.159118426;-0.05929115;-0.545758159;0.783674278;0.851731748;"SS2U016650;SS2U017459;SS2U028289;SS2U033054;SS2U041526"
655;Actin-like protein 6A;5;6.993293215;0.03006406;-0.107240044;-0.1945657;-1.023136567;0.964746925;0.25976342;"SS2U006331;SS2U023052;SS2U046425;SS2U047797;SS2U055630"
656;Actin-related protein 10;4;5.440931315;-0.16975341;-0.006426224;-0.199564796;-0.099143249;0.774009487;0.99256856;"SS2U020839;SS2U048839;SS2U050886;SS2U056202"
657;Actin-related protein 2;3;4.76468433;1.585560385;-0.047394849;1.189735202;1.491108096;0.013642658;0.034905633;"SS2U009580;SS2U024173;SS2U035060"
658;Actin-related protein 2-A;3;6.412903162;1.200371313;-0.159514117;0.973581162;1.239679499;0.064106527;0.087131578;"SS2U044869;SS2U051153;SS2U054048"
659;Actin-related protein 2-B;5;5.280440215;-0.274613311;0.168182851;0.005526552;0.213384003;0.657641087;0.99067883;"SS2U004450;SS2U025146;SS2U037278;SS2U037721;SS2U046491"
660;Actin-related protein 2/3 complex subunit 1A;9;8.808660956;0.049425474;0.128072088;-0.060018142;0.188984925;0.943262543;0.987963161;"SS2U002443;SS2U008875;SS2U011086;SS2U030484;SS2U042918;SS2U048312;SS2U053044;SS2U053294;SS2U058929"
661;Actin-related protein 2/3 complex subunit 1B;1;5.53190604;0.759264676;0.032593805;0.303750213;1.991024097;0.159586492;4.65E-05;SS2U059002
662;Actin-related protein 2/3 complex subunit 2;9;7.976569804;0.366923593;-0.178632912;0.01734615;0.032192642;0.506684711;0.99256856;"SS2U001689;SS2U002535;SS2U026085;SS2U029224;SS2U029805;SS2U031153;SS2U035657;SS2U055513;SS2U057407"
663;Actin-related protein 2/3 complex subunit 3;12;7.779542698;-0.051786554;-0.551384311;-0.811923551;-0.98300523;0.943910794;0.358565538;"SS2U000328;SS2U006617;SS2U010022;SS2U012666;SS2U012674;SS2U018867;SS2U029961;SS2U032665;SS2U037832;SS2U037833;SS2U056236;SS2U059201"
664;Actin-related protein 2/3 complex subunit 4;11;6.827618964;-0.252635929;-0.073994054;-0.380191356;-0.230758858;0.668849625;0.947300455;"SS2U006976;SS2U008045;SS2U009857;SS2U010150;SS2U020989;SS2U034798;SS2U054689;SS2U055823;SS2U056064;SS2U056972;SS2U058747"
665;Actin-related protein 2/3 complex subunit 5;7;6.228416566;0.105026301;-0.008406151;-0.222527117;0.153627199;0.873789987;0.962037515;"SS2U004704;SS2U018925;SS2U031789;SS2U032786;SS2U036624;SS2U056758;SS2U058328"
666;Actin-related protein 2/3 complex subunit 5-like protein;4;5.283242492;-0.326625544;-0.073138297;-0.524209662;-0.513203109;0.568115933;0.75165629;"SS2U011713;SS2U025300;SS2U055336;SS2U055554"
667;Actin-related protein 3;12;7.640281041;0.519003072;-0.044350887;0.083666795;0.181158441;0.297264087;0.991453734;"SS2U011456;SS2U013271;SS2U018711;SS2U024759;SS2U025813;SS2U033641;SS2U038426;SS2U042860;SS2U047131;SS2U051695;SS2U055284;SS2U058819"
668;Actin-related protein 5;1;1.831723927;0.279065619;0.040631879;-0.040648384;-0.523854131;0.638693504;0.820028772;SS2U041697
669;Actin-related protein 6;3;4.078272472;-0.810789521;-0.021020818;-1.102927345;-1.689070486;0.164294378;0.01208718;"SS2U022070;SS2U048962;SS2U054508"
670;Actin-related protein 8;3;5.590843257;-0.102821871;-0.247121388;-0.636343374;-1.38953415;0.875464535;0.081779535;"SS2U029449;SS2U052126;SS2U053100"
671;Activated RNA polymerase II transcriptional coactivator p15;6;8.187463488;-0.702733776;0.091753762;-0.595943284;-1.291498539;0.222009711;0.110443327;"SS2U007686;SS2U042884;SS2U045262;SS2U053393;SS2U057966;SS2U058187"
672;Activating signal cointegrator 1;3;4.19060562;-0.159579904;-0.095268803;-0.559966391;-0.819163902;0.797087864;0.455775224;"SS2U034421;SS2U038923;SS2U042528"
673;Activating signal cointegrator 1 complex subunit 1;2;3.521158014;-0.468153713;-0.024456492;-0.683125497;-1.084378242;0.414556536;0.216126416;"SS2U043859;SS2U043894"
674;Activating signal cointegrator 1 complex subunit 2;5;4.254823864;-0.020538805;-0.059024323;-0.480974524;-0.592524291;0.978359106;0.684592538;"SS2U015224;SS2U025302;SS2U028887;SS2U039296;SS2U052515"
675;Activating signal cointegrator 1 complex subunit 3;1;2.684719421;1.295912778;-0.38965555;0.871994174;1.213526673;0.134716809;0.287708391;SS2U024137
676;Activating transcription factor 7-interacting protein 1;4;6.677194488;0.306843347;-0.098261334;0.056245167;-0.406020999;0.60621021;0.91248549;"SS2U003371;SS2U033228;SS2U047548;SS2U056704"
677;Activator of 90 kDa heat shock protein ATPase homolog 1;6;7.09865533;-0.357378679;-0.020737713;-0.423441751;-0.282853582;0.512739082;0.89813888;"SS2U016132;SS2U018147;SS2U033375;SS2U037368;SS2U056232;SS2U056521"
678;Activator of basal transcription 1;2;4.960347677;-0.770075834;-0.096465065;-1.247887928;-1.704780072;0.202970209;0.014179891;"SS2U009419;SS2U053305"
679;Active breakpoint cluster region-related protein;5;5.114204668;0.385516956;0.448465812;1.143799524;1.398565929;0.541563807;0.103991556;"SS2U001570;SS2U004074;SS2U011886;SS2U031850;SS2U051812"
680;Active regulator of SIRT1;1;4.674309932;-0.101801829;-0.286344816;-0.472946517;-1.212035756;0.873580326;0.17753715;SS2U053028
681;Activin receptor type-1;9;5.404247151;0.283241075;-0.049132396;0.271354921;0.569061686;0.62678341;0.722899151;"SS2U000064;SS2U007222;SS2U007223;SS2U029426;SS2U038243;SS2U039283;SS2U047669;SS2U050745;SS2U053327"
682;Activin receptor type-1B;3;5.916444686;0.804806211;0.158836558;0.729480634;0.215683449;0.189386785;0.733251751;"SS2U020877;SS2U039276;SS2U045952"
683;Activity-dependent neuroprotector homeobox protein;9;6.155966395;0.050786571;-0.086249814;-0.223749779;-0.614048125;0.941737343;0.776539636;"SS2U008162;SS2U009637;SS2U015215;SS2U028915;SS2U033019;SS2U042118;SS2U050639;SS2U053773;SS2U054815"
684;Acyl carrier protein mitochondrial;7;6.722081676;-0.491289435;0.124466897;-0.105213774;0.258791375;0.344871943;0.956959994;"SS2U011983;SS2U013085;SS2U029948;SS2U034820;SS2U051165;SS2U053636;SS2U056133"
685;Acyl-CoA dehydrogenase family member 10;2;2.262108513;0.147999737;-0.129253011;0.700993034;1.424816426;0.828077659;0.021646397;"SS2U022807;SS2U050531"
686;Acyl-CoA dehydrogenase family member 11;2;1.980339962;-0.129923838;0.042412214;0.061190647;1.168307521;0.848594375;0.096698961;"SS2U040817;SS2U043151"
687;Acyl-CoA dehydrogenase family member 9 mitochondrial;3;5.762725747;0.008749572;0.008832527;0.130620403;1.403193819;0.99061949;0.009657502;"SS2U007777;SS2U012580;SS2U057210"
688;Acyl-CoA desaturase;5;4.803285899;0.741548679;0.207949824;0.829642695;1.271443796;0.199617779;0.133418783;"SS2U002642;SS2U021095;SS2U034208;SS2U036246;SS2U044380"
689;Acyl-CoA synthetase family member 2 mitochondrial;13;4.535491938;-0.208419697;0.739067646;0.847199484;1.723256039;0.74337196;0.02261743;"SS2U008582;SS2U008583;SS2U010952;SS2U012929;SS2U017112;SS2U025189;SS2U038295;SS2U041052;SS2U046935;SS2U051389;SS2U051909;SS2U052826;SS2U053971"
690;Acyl-CoA synthetase family member 3 mitochondrial;1;2.083915706;0.385120408;-0.208801534;0.272964797;0.574098645;0.593840426;0.775168738;SS2U029000
691;Acyl-CoA-binding domain-containing protein 6;2;3.923299193;-0.181948255;-0.026382181;-0.524473674;-0.929685352;0.779817365;0.370074161;"SS2U045397;SS2U052561"
692;Acyl-CoA-binding domain-containing protein 7;4;2.504411881;-0.648483889;0.708102644;0.197055711;1.365497664;0.271236405;0.111144616;"SS2U027457;SS2U033718;SS2U050709;SS2U051703"
693;Acyl-CoA-binding protein;7;7.498714498;-0.411793359;0.144545769;-0.19861082;-0.030442732;0.489284018;0.980012931;"SS2U005368;SS2U005720;SS2U013503;SS2U047681;SS2U054663;SS2U056844;SS2U059194"
694;Acyl-coenzyme A synthetase ACSM3 mitochondrial;5;2.270422106;-0.050161516;0.044736694;-0.428714937;-0.288298569;0.94552371;0.878679641;"SS2U001907;SS2U008365;SS2U019089;SS2U029095;SS2U048615"
695;Acyl-coenzyme A thioesterase 11;5;4.023528579;0.858312822;-0.271275722;0.256701925;0.892716654;0.123960994;0.22056625;"SS2U000447;SS2U004063;SS2U020671;SS2U022594;SS2U041092"
696;Acyl-coenzyme A thioesterase 13;1;4.839852853;0.495167554;-0.033619093;-0.130866113;0.150485811;0.350618244;0.987713533;SS2U054788
697;Acyl-coenzyme A thioesterase 4;6;3.846148208;0.067246568;-0.595250585;-0.566258102;-0.790998266;0.929780737;0.64581516;"SS2U000657;SS2U021939;SS2U039032;SS2U045758;SS2U048657;SS2U051071"
698;Acyl-coenzyme A thioesterase 9 mitochondrial;1;4.137586798;0.463682429;-0.274549653;0.291487664;0.838948738;0.439371642;0.315583808;SS2U033819
699;Acyl-protein thioesterase 1;2;2.893213656;-0.441425904;0.223431241;-0.057712135;0.372328407;0.40920695;0.908879373;"SS2U051147;SS2U053617"
700;Acyl-protein thioesterase 2;3;7.24590247;0.128635783;0.051663841;0.029403242;-0.371351606;0.832820438;0.901871482;"SS2U043555;SS2U053981;SS2U055833"
701;Acylamino-acid-releasing enzyme;9;5.520622112;0.067896999;0.034523837;-0.254164326;-0.214495567;0.919019162;0.96478208;"SS2U009300;SS2U011719;SS2U016171;SS2U016474;SS2U028732;SS2U033328;SS2U039265;SS2U039266;SS2U057290"
702;Acylglycerol kinase mitochondrial;6;5.157153996;-0.352411855;-0.095830826;-0.342840665;-0.510339227;0.519831091;0.853487646;"SS2U006351;SS2U017945;SS2U027867;SS2U051299;SS2U051403;SS2U053192"
703;Acylphosphatase-2;4;2.055155933;-0.590965221;0.335763178;0.421659204;1.390678101;0.283667381;0.075514962;"SS2U011343;SS2U012921;SS2U032823;SS2U052701"
704;Adapter molecule crk;3;2.659546085;0.523053657;-0.427266824;0.379223104;0.086237162;0.422567662;0.747356649;"SS2U003394;SS2U023489;SS2U028396"
705;Adapter protein CIKS;2;2.523238911;-0.246228851;0.242798132;-0.472734001;0.640384082;0.737577207;0.434152085;"SS2U016425;SS2U043121"
706;Adaptin ear-binding coat-associated protein 1;3;2.57818562;0.387536964;0.649967204;1.552262618;1.906349781;0.578781059;0.020868584;"SS2U023133;SS2U034476;SS2U045567"
707;Adaptin ear-binding coat-associated protein 2;3;4.480526717;-0.169232203;-0.02667029;0.010400225;0.15246301;0.789309032;0.9977869;"SS2U015703;SS2U045933;SS2U056662"
708;Adenine phosphoribosyltransferase;1;5.072054358;-0.546136158;-0.180954127;-0.749642919;-1.192073599;0.311545512;0.160530282;SS2U055191
709;Adenomatous polyposis coli protein;8;5.166822356;-0.539367339;0.309719527;0.293757359;-0.21407018;0.301676799;0.819221593;"SS2U008362;SS2U015906;SS2U023109;SS2U026496;SS2U038081;SS2U042638;SS2U045091;SS2U045991"
710;Adenosine 3'-phospho 5'-phosphosulfate transporter 2;5;7.379436806;-0.401285629;0.092179687;-0.397020876;0.060211807;0.471761076;0.878618077;"SS2U037528;SS2U037529;SS2U040030;SS2U042796;SS2U054731"
711;Adenosine deaminase;6;3.578418243;0.417536249;-0.28661182;-0.035183959;1.34598404;0.435814085;0.004034431;"SS2U006199;SS2U006452;SS2U007045;SS2U007615;SS2U056652;SS2U057216"
712;Adenosine deaminase CECR1-A;5;2.906792114;-0.37662957;0.664704957;0.400318147;0.384210432;0.490667553;0.771620936;"SS2U008916;SS2U021654;SS2U050557;SS2U050707;SS2U050773"
713;Adenosine deaminase-like protein;1;2.331475111;-0.053842719;-0.473416936;-0.949207703;-1.234487314;0.941318851;0.148344767;SS2U045911
714;Adenosine kinase;5;7.321701052;-0.063017555;-0.121078575;-0.351245785;-0.508032003;0.923645416;0.84859923;"SS2U009206;SS2U025346;SS2U049570;SS2U049979;SS2U058668"
715;Adenosine monophosphate-protein transferase FICD;2;3.779542173;0.61006441;0.007264602;0.27341838;0.50857205;0.291073641;0.872503773;"SS2U029091;SS2U040943"
716;Adenosylhomocysteinase;1;5.79162742;-3.237305131;1.214690857;-2.511542612;-2.700864746;0.055567877;0.066234995;SS2U038991
717;Adenosylhomocysteinase A;1;6.313662909;4.93546883;-0.475005664;4.093059943;4.112512569;0.168321409;0.542651449;SS2U008605
718;Adenosylhomocysteinase B;1;9.41425292;0.044133124;-0.403990873;-0.287270403;-0.597294894;0.949910907;0.80912774;SS2U059198
719;Adenylate cyclase type 2;7;3.707415252;0.903699887;-0.295732567;0.491324708;0.651149443;0.151700129;0.511883398;"SS2U002462;SS2U006569;SS2U006570;SS2U017729;SS2U027748;SS2U044056;SS2U048976"
720;Adenylate cyclase type 6;1;1.908941632;0.602490461;0.227502641;1.59378298;1.878918963;0.369229394;0.009809127;SS2U031599
721;Adenylate cyclase type 7;3;3.998500631;-0.943491992;0.251872415;-0.837524192;-1.039128612;0.109994525;0.102828119;"SS2U009874;SS2U013765;SS2U043354"
722;Adenylate cyclase type 8;1;3.533666659;-0.687812528;0.552961189;0.800979662;0.42737246;0.281086688;0.759685647;SS2U041644
723;Adenylate kinase 2 mitochondrial;9;6.597915658;-0.165670657;-0.060427408;-0.392035987;-0.366140416;0.791590348;0.907592412;"SS2U001010;SS2U001382;SS2U017612;SS2U023862;SS2U038491;SS2U040893;SS2U051936;SS2U053909;SS2U056907"
724;Adenylate kinase isoenzyme 1;7;8.901215437;-0.203892971;0.983548454;2.562401007;4.050213822;0.741398147;1.08E-15;"SS2U004519;SS2U005319;SS2U018802;SS2U026261;SS2U028610;SS2U057709;SS2U057965"
725;Adenylate kinase isoenzyme 4 mitochondrial;4;4.059739439;0.268653074;-0.233389403;0.022938173;0.231069325;0.634770677;0.915243251;"SS2U008698;SS2U014294;SS2U042745;SS2U055526"
726;Adenylate kinase isoenzyme 6;2;4.13892462;-0.323538521;0.108285764;-0.46938796;-0.752231061;0.605710111;0.510633956;"SS2U011318;SS2U057004"
727;Adenylosuccinate lyase;12;7.356683524;-0.147678923;0.011020471;0.611702783;1.030015686;0.807514577;0.160530282;"SS2U009597;SS2U012334;SS2U012350;SS2U012670;SS2U012830;SS2U020170;SS2U024246;SS2U041756;SS2U042952;SS2U043185;SS2U044693;SS2U058455"
728;Adenylosuccinate synthetase isozyme 1;12;7.798494321;0.561795352;0.434062598;2.197792749;4.168407007;0.341672005;7.01E-16;"SS2U007462;SS2U013089;SS2U013478;SS2U020100;SS2U025827;SS2U031041;SS2U035378;SS2U036134;SS2U040119;SS2U040412;SS2U053301;SS2U057381"
729;Adenylosuccinate synthetase isozyme 2;2;7.240408981;0.412493814;-0.151312516;0.035823379;-0.099915668;0.427498389;0.994002833;"SS2U021203;SS2U056694"
730;Adenylyl cyclase-associated protein 1;6;7.620326555;0.487190577;0.025101504;0.43918614;0.792904081;0.336448757;0.422594111;"SS2U007110;SS2U013863;SS2U031827;SS2U041104;SS2U057383;SS2U057758"
731;Adenylyl cyclase-associated protein 2;2;3.239719171;0.651235376;0.541716908;2.348747421;3.263165246;0.415290824;2.56E-05;"SS2U019085;SS2U023508"
732;Adenylyltransferase and sulfurtransferase MOCS3;8;2.869697464;-0.070457923;-0.087877988;-0.265347054;-0.468784415;0.91681757;0.89813888;"SS2U000802;SS2U019724;SS2U019725;SS2U021051;SS2U026285;SS2U043212;SS2U048333;SS2U052598"
733;Adipocyte enhancer-binding protein 1;3;5.843578777;0.643379136;-0.099972777;0.50697526;0.984569271;0.223608459;0.191310221;"SS2U034266;SS2U035756;SS2U051349"
734;Adipocyte plasma membrane-associated protein;7;5.345822404;0.321864721;0.282385456;0.410409515;0.831697292;0.551892469;0.518621691;"SS2U003116;SS2U008329;SS2U011561;SS2U011631;SS2U034232;SS2U056563;SS2U058092"
735;Adiponectin receptor protein 1;5;7.41253282;0.231686208;0.179404549;0.316011181;0.527089584;0.684808773;0.855217082;"SS2U019685;SS2U030354;SS2U043273;SS2U055770;SS2U056063"
736;Adrenodoxin mitochondrial;2;3.168911073;0.245389263;-0.160387188;0.185204004;0.750326141;0.691286503;0.435123902;"SS2U037113;SS2U050305"
737;Adrenodoxin-like protein mitochondrial;2;3.628462667;0.655115468;-0.455902923;-0.078860247;-0.059141905;0.252504884;0.927967917;"SS2U038987;SS2U043099"
738;Adseverin;8;5.512026119;1.57807008;0.14535535;1.999993885;3.423504704;0.00728084;4.96E-11;"SS2U021096;SS2U022549;SS2U031308;SS2U031804;SS2U032738;SS2U033805;SS2U038667;SS2U049131"
739;Advillin;2;2.46123846;1.308382502;-0.59484522;0.624567886;2.095144959;0.070733824;0.000748071;"SS2U010825;SS2U041977"
740;Afadin;2;3.31602366;0.092948602;0.204135269;0.036963754;0.033189427;0.889647158;0.994002833;"SS2U020578;SS2U047203"
741;Aflatoxin B1 aldehyde reductase member 2;1;4.740090083;-0.388097965;-0.033132246;-0.398828873;-0.002667692;0.470750661;0.919338636;SS2U053874
742;Aftiphilin;3;2.917968981;0.27117868;0.196466694;0.319869828;0.137094759;0.639890903;0.977105742;"SS2U001832;SS2U034863;SS2U036734"
743;Akirin-1;7;5.902964091;-0.417054116;0.095484561;-0.496936886;-0.860075372;0.458850564;0.345559725;"SS2U015505;SS2U017579;SS2U031808;SS2U040523;SS2U049159;SS2U051772;SS2U055829"
744;Akirin-2;8;5.642216035;-0.545678488;0.117910325;-0.350091086;-0.817263127;0.298452441;0.392056486;"SS2U007678;SS2U008749;SS2U033728;SS2U036646;SS2U039545;SS2U049330;SS2U049899;SS2U055907"
745;Aladin;3;5.653220217;-0.28897186;-0.208476062;-0.797574159;-1.343075535;0.623515041;0.079397763;"SS2U022355;SS2U041002;SS2U044161"
746;Alanine aminotransferase 2-like;12;6.431757942;0.014465453;0.135099808;0.334506793;1.074129048;0.985731307;0.27369023;"SS2U000319;SS2U003926;SS2U004005;SS2U007167;SS2U011868;SS2U024513;SS2U039389;SS2U045762;SS2U050051;SS2U052178;SS2U057545;SS2U058176"
747;Alanine--glyoxylate aminotransferase 2 mitochondrial;1;2.904479216;-0.259033849;-0.314468659;-0.282279868;0.808072972;0.739632601;0.345037391;SS2U056867
748;Alanine--glyoxylate aminotransferase 2-like 1;3;3.026638906;0.064902464;0.122026754;0.173301773;0.642755688;0.934785975;0.80859568;"SS2U011323;SS2U018539;SS2U022304"
749;Alanyl-tRNA editing protein Aarsd1;5;3.768495149;0.867703993;0.020985197;0.565769776;0.455062541;0.109435542;0.725886594;"SS2U000398;SS2U001414;SS2U001415;SS2U047367;SS2U048353"
750;Alanyl-tRNA synthetase cytoplasmic;3;6.447496304;0.52755698;-0.141819082;0.07468826;-0.134394637;0.344425626;0.992115458;"SS2U042010;SS2U044909;SS2U055456"
751;Alba-like protein C9orf23;4;4.846442654;0.07396822;-0.119724145;-0.636419851;-1.002249059;0.914605438;0.281934818;"SS2U017289;SS2U021013;SS2U045696;SS2U053671"
752;Alcohol dehydrogenase 1;2;3.998929551;-0.564232943;1.527058477;3.6880843;8.220800528;0.410448596;1.33E-48;"SS2U006650;SS2U052283"
753;Alcohol dehydrogenase [NADP+] B;8;6.159371217;0.072425129;-0.149466782;-0.461088285;-0.694562565;0.915801846;0.668118646;"SS2U011811;SS2U014950;SS2U015212;SS2U020775;SS2U033438;SS2U050148;SS2U050851;SS2U050888"
754;Alcohol dehydrogenase class-3;5;7.530393602;0.067566521;-0.044118449;-0.159478502;-0.340880731;0.919652979;0.961917375;"SS2U036738;SS2U042701;SS2U046926;SS2U057449;SS2U057907"
755;Aldehyde dehydrogenase family 16 member A1;3;4.651834446;0.948436543;-0.459677711;0.112959633;-0.162179144;0.12871714;0.891421038;"SS2U011499;SS2U017116;SS2U035035"
756;Aldehyde dehydrogenase family 9 member A1-A;1;7.736126934;0.257065304;0.008820539;0.253869022;0.059869018;0.645586269;0.98229634;SS2U058875
757;Aldehyde dehydrogenase family 9 member A1-B;4;4.094152913;0.032881841;0.050844609;0.037082588;0.106543142;0.962463985;0.999555498;"SS2U006573;SS2U029825;SS2U030186;SS2U050108"
758;Aldehyde dehydrogenase mitochondrial;3;6.1261006;0.345948195;0.117361952;0.322860629;0.440267074;0.52008282;0.903763699;"SS2U007709;SS2U011542;SS2U056991"
759;Aldehyde oxidase;2;3.219082829;0.518391679;0.247253293;0.923644525;2.432683074;0.345107534;2.98E-06;"SS2U003635;SS2U052838"
760;Aldose reductase;7;5.604169212;-0.26889048;-0.045857542;-0.235688664;0.461722092;0.638424983;0.666922832;"SS2U001806;SS2U007722;SS2U008106;SS2U012448;SS2U036051;SS2U054163;SS2U059172"
761;Aldose reductase-related protein 2;1;4.674114293;0.224493233;-0.067078218;0.038507802;0.744521244;0.696903858;0.393908097;SS2U010037
762;Alkaline ceramidase 3;3;2.340694434;0.758162309;0.23022388;1.234152538;1.30141302;0.299411642;0.195950521;"SS2U023334;SS2U025508;SS2U035583"
763;Alkaline phosphatase;3;4.235977339;0.98643355;0.212163242;0.933491627;1.879688861;0.069654617;0.001244871;"SS2U033240;SS2U054509;SS2U056950"
764;Alkylated DNA repair protein alkB homolog 1;2;3.261295059;-0.1712576;-0.146777137;-0.466767088;-1.143961636;0.794626498;0.259729067;"SS2U015800;SS2U047444"
765;Alkylated DNA repair protein alkB homolog 4;2;2.895481902;0.220156418;-0.022924091;0.067244041;0.084584474;0.712828705;0.999257081;"SS2U023216;SS2U047181"
766;Alkylated DNA repair protein alkB homolog 5;2;4.402128263;-0.403531914;-0.138403181;-0.559696593;-0.573641331;0.511443207;0.777450274;"SS2U030656;SS2U045998"
767;Alkylated DNA repair protein alkB homolog 6;1;2.112684049;-0.562271121;0.181531372;-0.314123518;-0.745343824;0.299479289;0.456444313;SS2U050218
768;Alkylated DNA repair protein alkB homolog 7;2;3.667255445;0.277150146;0.384421651;0.094765012;0.210597823;0.641385549;0.952339047;"SS2U021713;SS2U054488"
769;Alkylated DNA repair protein alkB homolog 8;7;3.736380959;0.062098547;-0.157803059;-0.484807048;-0.832435616;0.927630034;0.511352298;"SS2U016517;SS2U017876;SS2U020490;SS2U020576;SS2U020577;SS2U047368;SS2U050496"
770;Allantoicase;3;3.494277484;-0.528129419;0.458135435;0.250481915;0.038351451;0.381607079;0.9213402;"SS2U020681;SS2U021192;SS2U034393"
771;Allantoinase;2;1.921613736;0.555390168;0.398823507;-0.057949507;0.816157952;0.37817037;0.563968647;"SS2U032304;SS2U037664"
772;Allograft inflammatory factor 1;2;1.947965854;-0.425390729;-0.194501719;-0.781028138;0.783443381;0.551423727;0.141056474;"SS2U010862;SS2U058772"
773;Allograft inflammatory factor 1-like;1;1.965640317;-0.047347805;0.133991311;0.577248868;-0.004094303;0.951095087;0.786911832;SS2U017424
774;Alpha- and gamma-adaptin-binding protein p34;1;2.609264505;0.469448108;-0.266570842;0.64852284;0.716783208;0.48388897;0.429100623;SS2U002124
775;Alpha-(13)-fucosyltransferase;14;2.32407863;0.542354266;-0.109751435;0.410701134;1.148550393;0.354255066;0.135023297;"SS2U000406;SS2U008489;SS2U008831;SS2U010504;SS2U010514;SS2U010515;SS2U014509;SS2U032877;SS2U034337;SS2U035064;SS2U035065;SS2U042998;SS2U047096;SS2U056655"
776;Alpha-(13)-fucosyltransferase 10;2;1.827759007;-0.781459997;0.381944564;-0.144303504;0.032051571;0.190739833;0.905368294;"SS2U023353;SS2U023354"
777;Alpha-(13)-fucosyltransferase 11;5;4.493858823;-0.380506199;-0.091193387;-0.427170119;-0.583595332;0.483290607;0.755541556;"SS2U003856;SS2U009382;SS2U039172;SS2U047551;SS2U051014"
778;Alpha-(16)-fucosyltransferase;3;3.884856464;0.536903557;0.214455758;1.005248883;1.092211451;0.373563135;0.218920142;"SS2U031157;SS2U041376;SS2U046682"
779;Alpha-1-antitrypsin;1;5.478907384;-0.554977659;0.414576201;-0.129786181;0.212301116;0.29864587;0.84878721;SS2U054543
780;Alpha-1-antitrypsin homolog;2;9.261294438;-0.110081718;0.43064167;1.299925158;2.752454086;0.898213136;8.95E-05;"SS2U048198;SS2U058588"
781;Alpha-1-inhibitor 3;2;6.859707776;-0.644961153;0.751546596;1.667944723;1.717221786;0.345872478;0.059764007;"SS2U047683;SS2U049300"
782;Alpha-12-glucosyltransferase ALG10-A;2;2.746957954;0.812962999;-0.311108992;0.565258402;0.455585562;0.210367208;0.621923489;"SS2U028212;SS2U043679"
783;Alpha-12-mannosyltransferase ALG9;2;3.958359581;-0.326790726;-0.06826014;-0.212340843;-0.533047989;0.563781723;0.855072226;"SS2U000722;SS2U000723"
784;Alpha-13-mannosyl-glycoprotein 2-beta-N-acetylglucosaminyltransferase;7;3.811854326;-0.055450949;-0.022514959;-0.01495489;0.432503686;0.939054693;0.867133043;"SS2U011415;SS2U016747;SS2U036546;SS2U043229;SS2U044619;SS2U051145;SS2U053037"
785;Alpha-13-mannosyl-glycoprotein 4-beta-N-acetylglucosaminyltransferase A;4;2.648228612;-0.062113045;0.071492126;0.060301164;0.377007546;0.926846315;0.941123526;"SS2U020039;SS2U034509;SS2U036923;SS2U047890"
786;Alpha-13-mannosyl-glycoprotein 4-beta-N-acetylglucosaminyltransferase B;8;3.197179627;0.264833566;0.133689774;0.749546073;1.1169202;0.663979938;0.168489445;"SS2U007732;SS2U013678;SS2U017210;SS2U018873;SS2U020689;SS2U028914;SS2U033924;SS2U046477"
787;Alpha-13-mannosyltransferase ALG2;1;2.328983351;0.595631133;-0.163217201;0.529887318;0.25739182;0.311359186;0.759834958;SS2U037004
788;Alpha-16-mannosyl-glycoprotein 2-beta-N-acetylglucosaminyltransferase;7;6.569281564;0.032080412;-0.101051525;-0.128960522;-0.041414708;0.962599021;0.999257081;"SS2U004170;SS2U017032;SS2U045275;SS2U047795;SS2U048196;SS2U057192;SS2U057937"
789;Alpha-16-mannosylglycoprotein 6-beta-N-acetylglucosaminyltransferase B;2;3.396077164;-0.292839318;0.402182458;0.399600955;0.54882005;0.617712793;0.861220147;"SS2U021289;SS2U039783"
790;Alpha-2-HS-glycoprotein;2;6.01307932;-0.792845932;0.97181622;2.357997019;5.011297181;0.18679172;1.32E-20;"SS2U051376;SS2U058635"
791;Alpha-2-antiplasmin;3;5.890144804;-0.54682761;0.3811772;0.443041786;-0.289049961;0.359663961;0.675751911;"SS2U036347;SS2U042225;SS2U046979"
792;Alpha-2-macroglobulin;8;9.94666741;0.274724771;-0.48916615;-0.35432089;-2.872856541;0.767334221;0.00315323;"SS2U001697;SS2U001698;SS2U010258;SS2U014922;SS2U029659;SS2U032751;SS2U037049;SS2U058479"
793;Alpha-2-macroglobulin receptor-associated protein;3;4.220353039;-0.036699677;0.184949903;0.069967329;-0.39244543;0.960011739;0.829831339;"SS2U006913;SS2U021302;SS2U039115"
794;Alpha-2-macroglobulin-like protein 1;2;6.107624396;-0.518591648;-0.486367321;0.257608983;0.286472943;0.477998535;0.768798064;"SS2U037683;SS2U043083"
795;Alpha-28-sialyltransferase 8E;2;3.766931806;0.487455822;1.032342209;2.120574172;2.336949775;0.525640818;0.006902819;"SS2U033722;SS2U039980"
796;Alpha-28-sialyltransferase 8F;2;4.052839315;0.076525289;0.090057544;0.780758194;0.964997964;0.909607605;0.214611667;"SS2U040549;SS2U052932"
797;Alpha-L-iduronidase;3;2.48939714;0.116191295;-0.007652606;0.430000561;0.733809007;0.862716566;0.550197442;"SS2U028577;SS2U035277;SS2U044241"
798;Alpha-N-acetylgalactosaminidase;8;6.170793618;0.349766286;-0.150361185;0.329050563;0.85970798;0.511443207;0.241663723;"SS2U011628;SS2U019712;SS2U019713;SS2U035397;SS2U053672;SS2U055865;SS2U056809;SS2U056821"
799;Alpha-N-acetylgalactosaminide alpha-26-sialyltransferase 6;5;2.832350918;0.314750231;0.207777079;1.011443032;1.405332122;0.604242133;0.051627455;"SS2U008063;SS2U015394;SS2U028342;SS2U043131;SS2U048311"
800;Alpha-actinin-1;6;6.201609416;1.003878209;-0.33113311;1.059506574;2.404582116;0.18679172;0.000574519;"SS2U011280;SS2U022449;SS2U022749;SS2U023363;SS2U034864;SS2U041543"
801;Alpha-actinin-2;10;7.524251654;0.69452869;0.610318682;2.654028473;4.807328105;0.288975625;2.16E-16;"SS2U005562;SS2U005827;SS2U013208;SS2U013838;SS2U025432;SS2U029727;SS2U045546;SS2U050054;SS2U052363;SS2U056582"
802;Alpha-actinin-3;5;10.25646763;0.667345593;0.485420917;2.681843872;4.696604549;0.380154824;2.25E-12;"SS2U004987;SS2U005046;SS2U025890;SS2U051253;SS2U053740"
803;Alpha-actinin-4;6;8.196761289;0.426466642;0.050247037;0.935675996;2.18974555;0.436965688;1.45E-05;"SS2U000429;SS2U002257;SS2U038380;SS2U043002;SS2U045371;SS2U049438"
804;Alpha-adducin;4;6.299574143;0.255568615;0.093248966;0.598983785;0.658344074;0.677831896;0.615649763;"SS2U024714;SS2U037824;SS2U040652;SS2U053933"
805;Alpha-aminoadipic semialdehyde dehydrogenase;6;7.433784975;0.324346045;-0.19155947;-0.011745275;0.181661129;0.560096199;0.961437458;"SS2U001493;SS2U007546;SS2U012051;SS2U031033;SS2U040597;SS2U058877"
806;Alpha-aminoadipic semialdehyde synthase mitochondrial;1;3.954749234;-0.043338825;-0.106531699;-0.085165214;0.736243566;0.95022312;0.337650752;SS2U055906
807;Alpha-aspartyl dipeptidase;5;2.92698607;-0.033698238;-0.106238776;-0.754363778;0.1561635;0.967548351;0.593171554;"SS2U005957;SS2U007131;SS2U015622;SS2U043712;SS2U058068"
808;Alpha-crystallin B chain;5;2.277275589;-1.690492797;0.000763111;-1.624666319;0.887313705;0.0244693;0.012105738;"SS2U008685;SS2U012338;SS2U012399;SS2U045569;SS2U057523"
809;Alpha-endosulfine;1;2.039448417;0.83848273;-0.324140682;0.959010007;1.886227264;0.212133822;0.003030597;SS2U042481
810;Alpha-enolase;40;10.10028914;-0.020510942;0.218352377;1.018201079;1.901806801;0.978359106;0.000520603;"SS2U004547;SS2U004623;SS2U004634;SS2U004640;SS2U004668;SS2U004710;SS2U004726;SS2U004760;SS2U004800;SS2U004808;SS2U004857;SS2U005059;SS2U005094;SS2U005443;SS2U005982;SS2U011775;SS2U020070;SS2U025772;SS2U025908;SS2U025910;SS2U025918;SS2U025919;SS2U025924;SS2U025936;SS2U025942;SS2U034596;SS2U03…
811;Alpha-galactosidase A;1;2.431180694;0.883587473;-0.014239598;0.458140395;0.823936514;0.100629596;0.394826907;SS2U052235
812;Alpha-internexin;2;5.015756136;0.088946395;0.747983654;1.305651602;0.845953781;0.906288143;0.221679912;"SS2U002910;SS2U003226"
813;Alpha-ketoglutarate-dependent dioxygenase alkB homolog 3;2;2.975154684;0.110403173;-0.078434536;0.016698097;-0.04117267;0.870102527;0.999555498;"SS2U011768;SS2U032007"
814;Alpha-mannosidase 2;1;2.55938562;1.237752025;-0.334536393;0.832188608;1.118246887;0.059052143;0.111529427;SS2U024250
815;Alpha-mannosidase 2C1;2;2.856820687;-0.074220785;-0.030602456;-0.152534704;-0.188676938;0.91681757;0.994732347;"SS2U042413;SS2U049287"
816;Alpha-methylacyl-CoA racemase;2;2.220096599;0.356689386;-0.096224757;0.153590271;0.994439391;0.552695138;0.215040253;"SS2U013350;SS2U054799"
817;Alpha-parvin;3;4.478513292;0.427305632;-0.327196847;0.135397969;0.342239181;0.464389492;0.793019522;"SS2U011543;SS2U045054;SS2U051837"
818;Alpha-soluble NSF attachment protein;6;3.833798936;-0.548393713;0.344303038;-0.303271075;-0.160322056;0.353243313;0.813221848;"SS2U009363;SS2U014170;SS2U031876;SS2U036719;SS2U038107;SS2U055744"
819;Alpha-synuclein;3;4.888462663;0.798388444;0.892298776;2.825687024;4.345560979;0.243905501;2.91E-11;"SS2U001543;SS2U024196;SS2U032924"
820;Alpha-taxilin;6;4.265084713;0.082212242;-0.223315556;0.239957208;0.081687804;0.903390306;0.920324455;"SS2U002833;SS2U008434;SS2U014633;SS2U016194;SS2U017160;SS2U031621"
821;Alpha-tectorin;6;2.309110005;-0.227186919;1.448897605;1.892641802;2.553615388;0.811150922;0.023533259;"SS2U011273;SS2U011274;SS2U012622;SS2U037181;SS2U045554;SS2U051178"
822;Alpha-tocopherol transfer protein;4;2.5543301;0.22455691;-0.055931428;0.595499661;0.680153188;0.750273078;0.592595965;"SS2U000204;SS2U035412;SS2U037332;SS2U050736"
823;Alsin;1;2.784741755;1.037514802;-0.241983824;0.88008758;1.015314715;0.146538722;0.266552612;SS2U032846
824;Alstrom syndrome protein 1;1;1.873466896;-0.947071905;0.581627179;-0.593777052;-1.487454378;0.115038688;0.007943626;SS2U034513
825;Amidophosphoribosyltransferase;3;5.931171291;0.813978228;-0.511725152;-0.198250098;-0.357628857;0.154589934;0.902474535;"SS2U026817;SS2U038795;SS2U054793"
826;Amine oxidase [flavin-containing];2;1.919122105;0.601576685;0.539891301;1.319378876;2.332529893;0.286424898;0.000170827;"SS2U025220;SS2U039439"
827;Amino-terminal enhancer of split;1;4.606356722;0.989194302;-0.399417116;0.680034513;0.607691381;0.150405357;0.428647165;SS2U041774
828;Aminoacyl tRNA synthase complex-interacting multifunctional protein 1;6;7.114460686;-0.054316304;-0.16474924;-0.401726403;-0.823234599;0.939810374;0.559606237;"SS2U006240;SS2U023306;SS2U034088;SS2U034090;SS2U040827;SS2U057982"
829;Aminoacyl tRNA synthase complex-interacting multifunctional protein 2;4;6.989666077;0.044338421;-0.154102768;-0.108564254;-0.198653492;0.948584874;0.994910937;"SS2U013244;SS2U013245;SS2U022801;SS2U054626"
830;Aminoacylase-1;1;4.36088812;0.116413119;-0.094972913;0.047855437;0.181068458;0.856447819;0.98841518;SS2U057946
831;Aminoglycoside phosphotransferase domain-containing protein 1;1;2.005643249;0.923484759;-0.62205185;0.395873096;0.185314629;0.140788912;0.532493083;SS2U044692
832;Aminomethyltransferase mitochondrial;2;4.542717443;0.609801514;-0.293991228;-0.071794517;-0.472691583;0.249700746;0.891421038;"SS2U031635;SS2U052234"
833;Aminopeptidase B;6;4.826944049;0.236699139;-0.10926139;0.459634733;0.468437399;0.705782818;0.721159925;"SS2U006534;SS2U012856;SS2U017137;SS2U026628;SS2U050989;SS2U057233"
834;Aminopeptidase N;17;3.909218541;0.34682987;0.055658965;0.384610282;1.062198219;0.538205256;0.19118101;"SS2U019075;SS2U019746;SS2U020908;SS2U024037;SS2U027313;SS2U029033;SS2U029320;SS2U035496;SS2U035746;SS2U035754;SS2U036207;SS2U039434;SS2U041389;SS2U041975;SS2U042290;SS2U046594;SS2U053230"
835;Aminopeptidase O;1;2.53404105;-0.540817747;0.213207371;-0.437724728;-0.338359763;0.394705149;0.808088812;SS2U036124
836;Ammonium transporter 1 member 1;1;3.005031658;-1.477074111;0.315217308;-1.741259529;-2.559250291;0.124578974;0.009126744;SS2U033180
837;Ammonium transporter Rh type A;3;7.033767148;0.249248617;-0.237141278;0.583261054;-0.684963302;0.684808773;0.160447804;"SS2U012567;SS2U058166;SS2U058381"
838;Ammonium transporter Rh type B;11;5.9165743;0.590111534;0.494733439;1.450784792;1.741032003;0.261077253;0.004078357;"SS2U009561;SS2U011618;SS2U012566;SS2U014022;SS2U022227;SS2U024142;SS2U038378;SS2U038878;SS2U039239;SS2U052424;SS2U057952"
839;Ammonium transporter Rh type C 1;3;2.890786673;0.934674118;0.252155711;1.971877924;4.447295556;0.105197168;1.25E-22;"SS2U042721;SS2U043687;SS2U057264"
840;Amphiphysin;2;3.091927662;-0.054525028;1.453899969;2.622974299;3.067561176;0.948167096;6.08E-06;"SS2U035100;SS2U044893"
841;Amyloid beta A4 precursor protein-binding family A member 1;2;3.189957497;-0.02410282;0.0030101;0.205857176;0.444634236;0.974392385;0.87981065;"SS2U023502;SS2U043927"
842;Amyloid beta A4 precursor protein-binding family A member 2;1;3.252690955;0.234333469;1.032088536;1.648371114;0.996192118;0.803443545;0.251535794;SS2U020383
843;Amyloid beta A4 precursor protein-binding family B member 1;4;4.877398007;0.335597581;0.468964222;1.307543524;1.393096211;0.64803697;0.130918077;"SS2U001648;SS2U001964;SS2U032466;SS2U038670"
844;Amyloid beta A4 precursor protein-binding family B member 1-interacting protein;4;2.563310096;0.771692862;0.013257418;0.469813695;1.536662734;0.153029197;0.009856772;"SS2U002208;SS2U007244;SS2U014312;SS2U049179"
845;Amyloid beta A4 precursor protein-binding family B member 2;1;1.807393026;0.069553128;1.954720151;3.03203847;3.456391088;0.92977609;3.98E-07;SS2U000247
846;Amyloid beta A4 precursor protein-binding family B member 3;1;1.941109925;-0.186823855;0.274061874;-0.206104433;0.113814478;0.762688979;0.908351577;SS2U035146
847;Amyloid beta A4 protein;8;9.101645405;0.501267001;0.436213061;1.103682122;1.430417889;0.349244247;0.050180394;"SS2U000588;SS2U001583;SS2U020254;SS2U033436;SS2U036621;SS2U039082;SS2U040812;SS2U056279"
848;Amyloid protein-binding protein 2;3;3.964705728;0.660794061;-0.066966681;0.752690156;0.470796792;0.295214895;0.593640943;"SS2U007625;SS2U020022;SS2U053184"
849;Amyloid-like protein 2;6;6.341134231;0.176937056;0.726341502;1.426501512;1.624912355;0.792230389;0.031701244;"SS2U003614;SS2U011207;SS2U026128;SS2U042550;SS2U043329;SS2U055644"
850;Amyotrophic lateral sclerosis 2 chromosomal region candidate gene 4 protein;11;5.393245092;-0.487974637;-0.199921403;-0.781067941;-0.818069065;0.362625866;0.391238472;"SS2U016139;SS2U020684;SS2U021031;SS2U023582;SS2U029564;SS2U034356;SS2U042862;SS2U045427;SS2U046265;SS2U048606;SS2U051698"
851;Anamorsin-A;1;5.709768938;0.104094332;-0.363148389;-0.643275613;-0.898777589;0.869016539;0.418303485;SS2U058573
852;Anamorsin-B;1;4.632162942;-0.331875626;0.183771442;-0.232985291;-0.436404583;0.555966862;0.776866988;SS2U053132
853;Anaphase-promoting complex subunit 1;6;5.401179988;0.009703724;-0.131943495;-0.350507965;-0.928233154;0.989295203;0.393216233;"SS2U019509;SS2U028467;SS2U035039;SS2U039829;SS2U041381;SS2U047553"
854;Anaphase-promoting complex subunit 10;1;2.711226829;0.211662788;-0.148613933;0.187932587;0.035608863;0.742873654;0.979744787;SS2U022222
855;Anaphase-promoting complex subunit 11;1;3.458072576;-0.340705146;0.135246526;-0.302600092;-0.308383017;0.544442693;0.871649075;SS2U048216
856;Anaphase-promoting complex subunit 13;1;2.726624413;-0.986664959;-0.096953434;-1.310777232;-1.893509995;0.139233006;0.015546967;SS2U045721
857;Anaphase-promoting complex subunit 2;4;4.323700609;0.150721663;-0.262357312;-0.755831957;-1.304065203;0.808866815;0.104963539;"SS2U019727;SS2U021408;SS2U040002;SS2U046583"
858;Anaphase-promoting complex subunit 4;2;2.689042496;-0.17448333;-0.118753895;-0.632648498;-1.269231457;0.785664881;0.136707535;"SS2U024382;SS2U034897"
859;Anaphase-promoting complex subunit 5;3;4.499968784;-0.259713227;-0.309793707;-0.876497217;-1.39978093;0.666046964;0.06863088;"SS2U004277;SS2U031831;SS2U040027"
860;Anaphase-promoting complex subunit 7;7;5.218154182;0.16240968;-0.251767315;-0.101312117;-0.227959324;0.783674278;0.984507832;"SS2U008395;SS2U008399;SS2U033502;SS2U049484;SS2U050733;SS2U050818;SS2U051420"
861;Anaphase-promoting complex subunit CDC26;3;3.676315409;-0.355740707;-0.106774143;-0.556000003;-0.712214711;0.554164739;0.635712704;"SS2U006696;SS2U008573;SS2U053727"
862;Ancient ubiquitous protein 1;4;5.268806317;-0.315965661;-0.005366628;-0.439037027;-0.442019168;0.571141184;0.808183882;"SS2U021210;SS2U052272;SS2U055922;SS2U056461"
863;Androgen-induced gene 1 protein;1;2.186149671;-0.333184528;0.75316803;0.67797995;0.233284127;0.561086133;0.555048388;SS2U033075
864;Angio-associated migratory cell protein;3;4.760480453;0.766369959;-0.536545565;0.072628612;-0.449678129;0.200156856;0.755030295;"SS2U013899;SS2U047035;SS2U049276"
865;Angiogenic factor with G patch and FHA domains 1;3;4.220858115;-0.678354751;0.053594774;-1.042755194;-1.107504534;0.287158936;0.147576352;"SS2U039915;SS2U039983;SS2U049711"
866;Angiogenin-2;2;2.440900601;-2.750969038;-0.157140667;0.222529211;3.970415303;0.021324508;6.66E-06;"SS2U031744;SS2U058699"
867;Angiopoietin-1 receptor;2;3.638696745;-0.214950907;-0.554062514;-0.351431269;-0.092119096;0.729553702;0.834254827;"SS2U006256;SS2U056933"
868;Angiopoietin-related protein 1;7;3.598649093;0.715850175;-0.115486208;0.361434065;1.944418809;0.185138338;5.81E-05;"SS2U010043;SS2U010044;SS2U014635;SS2U020306;SS2U026518;SS2U027788;SS2U044374"
869;Angiopoietin-related protein 2;4;4.871972878;0.06851169;-0.048148447;0.273853317;0.823990895;0.91681757;0.344910024;"SS2U015309;SS2U030513;SS2U036429;SS2U049352"
870;Angiopoietin-related protein 3;4;4.110698965;0.591370883;0.457391316;1.356885432;1.13212663;0.287092251;0.089426046;"SS2U014859;SS2U030168;SS2U036022;SS2U036047"
871;Angiopoietin-related protein 4;5;5.01539672;0.18109838;0.036998836;0.506938328;1.240600512;0.759867202;0.055594181;"SS2U012543;SS2U012646;SS2U014863;SS2U054023;SS2U054975"
872;Angiopoietin-related protein 5;2;5.374376708;0.280715191;0.226225664;-0.49059439;-3.561267865;0.668681753;8.26E-09;"SS2U051524;SS2U053665"
873;Angiopoietin-related protein 7;1;6.207142662;0.644204294;-0.115424063;0.565678337;1.189913415;0.235258885;0.075253498;SS2U058380
874;Angiotensin-converting enzyme;3;3.943171963;-0.043044848;-0.000864912;0.667867008;2.067447489;0.955343193;6.77E-05;"SS2U027250;SS2U046282;SS2U050490"
875;Angiotensinogen;2;4.678571709;-0.55556767;-0.016080775;0.225919687;0.816411778;0.351512466;0.53748391;"SS2U049841;SS2U049888"
876;Ankyrin repeat and FYVE domain-containing protein 1;6;5.261859837;1.193443474;-0.346947641;0.769394931;0.799189734;0.103454659;0.36933342;"SS2U021032;SS2U035380;SS2U047988;SS2U049940;SS2U050239;SS2U050959"
877;Ankyrin repeat and KH domain-containing protein 1;8;7.403573478;0.190929695;-0.052608491;-0.028343855;-0.120858521;0.7566527;0.999257081;"SS2U004223;SS2U014680;SS2U015163;SS2U021607;SS2U024911;SS2U046182;SS2U054676;SS2U055250"
878;Ankyrin repeat and LEM domain-containing protein 2;3;3.523790938;0.431017216;-0.182795076;0.061716878;-0.254007986;0.436965688;0.967595152;"SS2U003301;SS2U030810;SS2U032294"
879;Ankyrin repeat and MYND domain-containing protein 2;2;3.993064753;1.24501788;-0.416524655;0.654117448;0.249453761;0.091578069;0.608229183;"SS2U021076;SS2U038234"
880;Ankyrin repeat and SAM domain-containing protein 3;3;2.635476064;0.506886256;-0.562584926;-0.057126649;-0.435443317;0.355668423;0.782116757;"SS2U016840;SS2U022200;SS2U033178"
881;Ankyrin repeat and SAM domain-containing protein 6;1;2.042951012;0.080245431;-0.243940689;-0.303326297;-0.12936674;0.91293109;0.983161932;SS2U035009
882;Ankyrin repeat and SOCS box protein 12;3;4.212934476;-0.378446606;0.024259877;-0.074694208;0.10150041;0.488148572;0.999211006;"SS2U013057;SS2U026184;SS2U054497"
883;Ankyrin repeat and SOCS box protein 13;7;2.384088097;0.50059374;-0.136706321;0.337855728;1.819488655;0.404236511;0.001303399;"SS2U013611;SS2U018719;SS2U022705;SS2U032329;SS2U045742;SS2U047441;SS2U048206"
884;Ankyrin repeat and SOCS box protein 14;3;2.688079277;-0.248745114;0.030409312;1.246882696;2.855862034;0.687717155;1.03E-09;"SS2U019463;SS2U029608;SS2U032619"
885;Ankyrin repeat and SOCS box protein 2;4;4.881846451;0.78160086;0.801797568;1.949625466;5.81139441;0.235686394;2.16E-26;"SS2U023264;SS2U032671;SS2U048489;SS2U050336"
886;Ankyrin repeat and SOCS box protein 3;2;1.929808114;-0.035085164;0.097885427;-0.300405005;-0.556978884;0.964337263;0.776993978;"SS2U021243;SS2U040413"
887;Ankyrin repeat and SOCS box protein 5;3;2.097391343;0.738039048;0.05479012;1.305626676;3.653395758;0.33081044;1.28E-08;"SS2U005279;SS2U025408;SS2U025424"
888;Ankyrin repeat and SOCS box protein 6;3;4.572866935;-0.293250919;-0.007623099;-0.451246888;-0.647241381;0.59955854;0.608862201;"SS2U018559;SS2U039340;SS2U046596"
889;Ankyrin repeat and SOCS box protein 7;2;2.012877702;0.576975657;-0.087001721;0.360422379;-0.242565131;0.316569331;0.841987598;"SS2U011580;SS2U015274"
890;Ankyrin repeat and SOCS box protein 8;2;3.73669525;0.96066767;0.028272355;1.345787315;1.979988593;0.162423759;0.007360383;"SS2U007790;SS2U047606"
891;Ankyrin repeat and SOCS box protein 9;2;3.015235323;1.010915757;-0.127800516;0.798768379;1.447769243;0.082942184;0.022790485;"SS2U027155;SS2U040764"
892;Ankyrin repeat and zinc finger domain-containing protein 1;1;1.860200973;-0.323384671;-0.085318867;-0.878353638;-1.152903063;0.58781006;0.131596983;SS2U022383
893;Ankyrin repeat domain-containing protein 1;6;3.295312254;0.411880464;-0.335357594;0.51618637;0.158679697;0.579830505;0.759638583;"SS2U004744;SS2U005076;SS2U007490;SS2U041839;SS2U043670;SS2U049579"
894;Ankyrin repeat domain-containing protein 10;3;3.581494492;0.93192956;0.192891455;1.321084507;1.732697869;0.124053576;0.010888541;"SS2U007668;SS2U041602;SS2U042033"
895;Ankyrin repeat domain-containing protein 11;8;4.17722555;0.192822059;-0.258747083;-0.11240061;-0.298987058;0.754119267;0.974220795;"SS2U007872;SS2U007874;SS2U009491;SS2U014507;SS2U014508;SS2U035679;SS2U037872;SS2U043484"
896;Ankyrin repeat domain-containing protein 13B;4;2.522627333;0.748168027;0.061197887;0.965666396;1.803096119;0.217002096;0.008362561;"SS2U017898;SS2U021328;SS2U036959;SS2U039405"
897;Ankyrin repeat domain-containing protein 13C;8;5.504990281;-0.350912806;0.16095455;-0.212290987;-0.202298985;0.523323256;0.934013113;"SS2U015962;SS2U024951;SS2U034383;SS2U036904;SS2U041011;SS2U046868;SS2U049617;SS2U057298"
898;Ankyrin repeat domain-containing protein 13C-B;2;2.075431236;0.325148953;-0.185791212;0.118272962;0.221339846;0.627184662;0.961559238;"SS2U022072;SS2U044233"
899;Ankyrin repeat domain-containing protein 13D;2;3.006364421;0.289883807;0.491741284;0.697526053;1.336286204;0.624792521;0.119971368;"SS2U017395;SS2U033031"
900;Ankyrin repeat domain-containing protein 16;1;1.968874648;-0.324269533;-0.043817956;-0.712226528;-1.556039022;0.593085224;0.037650121;SS2U049499
901;Ankyrin repeat domain-containing protein 27;3;2.974412972;0.762782677;-0.292130263;0.822959467;0.892613437;0.272344388;0.30188338;"SS2U002359;SS2U015627;SS2U028300"
902;Ankyrin repeat domain-containing protein 29;6;2.757494178;-0.249119634;0.565104005;1.641525687;2.56832541;0.680865753;2.47E-06;"SS2U002849;SS2U026232;SS2U028096;SS2U038181;SS2U039440;SS2U051886"
903;Ankyrin repeat domain-containing protein 32;2;3.133948737;0.126947095;-0.220577556;-0.130975755;-0.440919813;0.850260503;0.938643488;"SS2U023801;SS2U024678"
904;Ankyrin repeat domain-containing protein 46;2;6.085727349;-0.218563475;0.192699212;-0.065969474;-0.091973391;0.707154113;0.977105742;"SS2U051269;SS2U056802"
905;Ankyrin repeat domain-containing protein 50;2;2.003814166;0.346065136;-0.120249422;0.299777046;0.818402285;0.581432011;0.437520851;"SS2U033617;SS2U040127"
906;Ankyrin repeat domain-containing protein 54;4;5.444557474;-0.349700297;-0.013814857;-0.512746049;-0.905513427;0.540795838;0.360049957;"SS2U000756;SS2U006376;SS2U034671;SS2U057362"
907;Ankyrin repeat domain-containing protein 6;2;3.76467767;0.091129783;-0.215556253;-0.13786407;-0.572354979;0.89251893;0.847653396;"SS2U002754;SS2U034096"
908;Ankyrin repeat domain-containing protein 9;7;3.545033718;-0.116329381;-0.51582864;0.052387759;3.296916465;0.865773831;3.65E-18;"SS2U025865;SS2U031344;SS2U032617;SS2U034581;SS2U038926;SS2U040482;SS2U047284"
909;Ankyrin repeat family A protein 2;4;4.632440343;0.386068977;0.02437278;0.320067609;0.417032914;0.471168515;0.888175016;"SS2U006293;SS2U029172;SS2U034934;SS2U048598"
910;Ankyrin-1;7;5.675327484;0.473309079;0.602205117;1.207569756;1.548615479;0.358876621;0.024746487;"SS2U012106;SS2U015353;SS2U023529;SS2U027659;SS2U029156;SS2U040620;SS2U051066"
911;Ankyrin-3;7;5.154902949;0.675423593;0.809823101;1.745137212;1.733781495;0.250132879;0.013950705;"SS2U003064;SS2U003573;SS2U014188;SS2U014189;SS2U028961;SS2U030074;SS2U032894"
912;Annexin A1;7;8.869203654;0.203738848;0.217096475;-0.103205766;0.252068584;0.754897557;0.954874699;"SS2U008425;SS2U008718;SS2U012665;SS2U047266;SS2U052702;SS2U052703;SS2U058193"
913;Annexin A11;11;7.12276502;0.359059249;0.114508103;0.69020351;1.592623114;0.518412609;0.008258291;"SS2U001293;SS2U003472;SS2U020734;SS2U024387;SS2U027546;SS2U042838;SS2U045413;SS2U045446;SS2U058170;SS2U058584;SS2U058697"
914;Annexin A13;5;6.156136774;0.007137819;0.086619912;0.175805555;0.415011691;0.992741034;0.928080165;"SS2U004435;SS2U017831;SS2U053131;SS2U054570;SS2U057042"
915;Annexin A2;7;6.740508538;0.268584246;-0.037595372;0.250536393;0.645472655;0.640419788;0.624856055;"SS2U012091;SS2U012624;SS2U032066;SS2U032929;SS2U034068;SS2U041037;SS2U059079"
916;Annexin A2-A;1;3.675466928;1.040441975;-0.073688835;2.056522055;2.650882511;0.128833159;1.03E-05;SS2U013335
917;Annexin A2-B;4;5.283625417;-0.504833362;0.045136111;-0.030943405;0.464775106;0.371885483;0.868115229;"SS2U011174;SS2U016934;SS2U038606;SS2U058314"
918;Annexin A3;4;3.366506794;0.308783956;0.295562551;0.486377659;0.743364434;0.627217863;0.729684895;"SS2U005685;SS2U012057;SS2U016394;SS2U056326"
919;Annexin A4;10;6.75020923;-0.020360545;0.023208024;-0.29348594;-0.023100332;0.97909887;0.968824927;"SS2U009769;SS2U010059;SS2U011181;SS2U013912;SS2U015539;SS2U039189;SS2U039190;SS2U047819;SS2U058385;SS2U058946"
920;Annexin A5;3;6.895673908;0.328617529;0.576100927;0.751397973;1.327169714;0.550894008;0.112489364;"SS2U029729;SS2U042749;SS2U058806"
921;Annexin A6;4;6.449422838;0.509136379;-0.187764998;1.38465975;2.077353569;0.535384341;0.006387623;"SS2U005026;SS2U040880;SS2U048944;SS2U049956"
922;Anoctamin-1;2;2.04675936;0.468647151;0.231948283;1.546457439;3.158576996;0.538205256;1.29E-06;"SS2U024306;SS2U042772"
923;Anoctamin-10;3;3.636816179;0.51892445;0.108759989;1.361285937;1.7789078;0.374514382;0.003078808;"SS2U004046;SS2U011335;SS2U042533"
924;Anoctamin-5;4;4.024707059;0.551717889;0.321697233;1.357497258;1.828668585;0.369229394;0.009468296;"SS2U004401;SS2U046668;SS2U049896;SS2U050456"
925;Anoctamin-6;3;3.535896924;1.431970579;-0.732471525;0.770023351;2.024734544;0.049245084;0.00037849;"SS2U020751;SS2U023406;SS2U051314"
926;Anosmin-1;7;4.419971558;0.807064156;0.154827696;1.433632569;2.336501985;0.255496354;0.001628024;"SS2U003630;SS2U017545;SS2U021536;SS2U032460;SS2U035407;SS2U045429;SS2U047163"
927;Anterior gradient protein 2 homolog;4;6.983498672;0.849722448;1.205762944;2.194305365;1.046318093;0.114412608;0.000806961;"SS2U000039;SS2U006063;SS2U055260;SS2U058409"
928;Anterior gradient protein 3 homolog;2;4.640624465;-0.028526535;1.566862941;1.7340267;2.464434218;0.975842907;0.004051521;"SS2U032593;SS2U037552"
929;Anthrax toxin receptor 1;4;3.529252356;1.077477647;-0.353663;1.046700308;1.529751304;0.124053576;0.025838669;"SS2U002502;SS2U003534;SS2U009987;SS2U017099"
930;Anti-apoptotic protein NR13;2;5.286229511;-0.09800581;0.515632578;0.347224813;-0.012021976;0.878738101;0.776991076;"SS2U035215;SS2U056524"
931;Antigen KI-67;3;4.380089801;0.273748255;-0.463911885;-0.198396845;-1.548895374;0.709936414;0.12551702;"SS2U006382;SS2U020837;SS2U032942"
932;Antithrombin-III;3;6.676957109;-0.484674448;0.187724399;0.689083105;1.565399074;0.419700345;0.036593756;"SS2U018196;SS2U050143;SS2U055543"
933;Antizyme inhibitor 1;6;6.083785813;-0.009474452;0.026308952;0.108443285;0.393292129;0.989341529;0.920781456;"SS2U014778;SS2U041650;SS2U041651;SS2U043134;SS2U055135;SS2U055245"
934;Apelin receptor A;2;3.44134337;0.770816847;-0.334941412;0.367505082;0.140595307;0.223256963;0.834434423;"SS2U033186;SS2U047358"
935;Apelin receptor B;2;4.595139628;0.129530901;0.085700711;0.517981524;-0.436805427;0.835546013;0.411431644;"SS2U053369;SS2U053528"
936;Apolipoprotein A-I;9;9.179529074;-0.016776048;-0.895308313;0.603462828;2.803143521;0.982237543;3.75E-15;"SS2U029777;SS2U029812;SS2U031731;SS2U031767;SS2U036586;SS2U039810;SS2U056814;SS2U057717;SS2U059287"
937;Apolipoprotein A-I-1;5;9.490497467;0.129205115;-0.799933132;0.85835806;2.512052959;0.863016489;4.30E-08;"SS2U031711;SS2U031738;SS2U031759;SS2U031772;SS2U059295"
938;Apolipoprotein A-I-binding protein;5;3.40672476;0.154991857;0.037078675;0.27703238;0.547130047;0.80245767;0.804907978;"SS2U013754;SS2U017911;SS2U026368;SS2U048560;SS2U054796"
939;Apolipoprotein A-IV;6;6.703246824;-0.023908798;-0.346664837;0.45666063;2.73667204;0.976022772;4.90E-11;"SS2U006233;SS2U025197;SS2U029842;SS2U029866;SS2U050117;SS2U057785"
940;Apolipoprotein B-100;5;7.405179853;0.463235921;-0.212138744;1.266683166;1.738704844;0.448673782;0.001838505;"SS2U014844;SS2U029824;SS2U031094;SS2U036224;SS2U057975"
941;Apolipoprotein D;4;3.706951983;-0.254301787;0.216760824;0.306788899;1.413032987;0.678434104;0.040230395;"SS2U011192;SS2U036156;SS2U037085;SS2U048699"
942;Apolipoprotein Eb;3;9.705289793;0.762732775;-0.154798711;0.491097084;2.058440313;0.139662907;4.53E-06;"SS2U053845;SS2U058783;SS2U059100"
943;Apolipoprotein F;4;3.068700291;0.076751403;1.815334634;3.834879056;5.395071497;0.914829987;2.72E-23;"SS2U014786;SS2U020938;SS2U048288;SS2U049314"
944;Apolipoprotein L3;1;2.782867068;-0.014524762;-0.027075906;-0.194123045;0.566934877;0.984954951;0.585500225;SS2U055730
945;Apolipoprotein O;3;4.49100828;0.087429024;-0.40094269;0.302676858;1.846890259;0.899722626;3.67E-05;"SS2U020079;SS2U055816;SS2U058286"
946;Apolipoprotein O-like;1;4.172281917;0.327025095;-0.116795196;0.072772688;0.399919612;0.544605066;0.854908114;SS2U041748
947;Apoptosis facilitator Bcl-2-like protein 14;3;3.453169251;1.019197516;-0.331677421;-0.000559975;0.31596394;0.059468349;0.793927695;"SS2U048074;SS2U053223;SS2U053347"
948;Apoptosis inhibitor 5;3;7.156366847;0.452082974;-0.135432426;-0.07162823;-0.369592857;0.391473117;0.957014551;"SS2U001482;SS2U050850;SS2U054981"
949;Apoptosis inhibitor 5-A;1;4.976505328;-0.047066811;-0.095696965;-0.510510969;-1.325788893;0.945353468;0.079397763;SS2U052054
950;Apoptosis inhibitor 5-B;1;4.140887297;0.378390984;-0.328843334;0.229652866;-0.45728543;0.560100409;0.750015267;SS2U049046
951;Apoptosis regulator BAX;5;5.481639209;-0.230025772;0.04722656;-0.141114335;-0.421850059;0.696903858;0.895683021;"SS2U013554;SS2U041949;SS2U053789;SS2U056324;SS2U057665"
952;Apoptosis regulator Bcl-2;1;2.251642361;0.184063848;-0.122149964;0.413575344;0.654452942;0.773224555;0.54845003;SS2U004456
953;Apoptosis regulatory protein Siva;1;4.755927857;-0.412336958;-0.218097834;-0.873551443;-1.290905462;0.490376589;0.12822859;SS2U053345
954;Apoptosis-associated speck-like protein containing a CARD;15;2.360972607;-0.852836162;0.135490481;0.056877508;1.493591149;0.16523216;0.03531092;"SS2U011800;SS2U013865;SS2U017989;SS2U023946;SS2U026405;SS2U030717;SS2U031376;SS2U031519;SS2U031609;SS2U034577;SS2U048469;SS2U048548;SS2U055398;SS2U056873;SS2U057240"
955;Apoptosis-enhancing nuclease;2;5.512911154;-0.180576479;-0.068134439;-0.314028286;-0.770251359;0.773224555;0.593568347;"SS2U051493;SS2U053267"
956;Apoptosis-inducing factor 1 mitochondrial;4;6.355628843;-0.213040712;-0.092184394;0.107584063;0.287682545;0.714317386;0.947137397;"SS2U018936;SS2U041264;SS2U041265;SS2U058115"
957;Apoptosis-inducing factor 2;3;3.389820888;0.209391199;-0.396844754;-0.852817127;-0.603196043;0.728306003;0.512953105;"SS2U015518;SS2U016864;SS2U055047"
958;Apoptosis-related protein 3;3;4.089875756;0.018760048;0.277717955;0.083259375;0.632740173;0.980341382;0.732799868;"SS2U046599;SS2U050065;SS2U051380"
959;Apoptosis-stimulating of p53 protein 1;3;3.600326979;0.946443429;0.38969181;1.362903844;1.656375478;0.171758337;0.079000744;"SS2U020861;SS2U024484;SS2U026664"
960;Apoptosis-stimulating of p53 protein 2;3;3.46854713;0.970825929;-0.373379074;0.522430575;0.610605646;0.146538722;0.515641651;"SS2U022934;SS2U028585;SS2U039671"
961;Apoptotic chromatin condensation inducer in the nucleus;6;7.772167585;0.167733568;-0.159715112;-0.186676113;-0.756442774;0.784997187;0.631420381;"SS2U001517;SS2U002178;SS2U003995;SS2U040969;SS2U041000;SS2U053261"
962;Apoptotic protease-activating factor 1;3;3.757302418;1.027817373;-0.071250864;0.878769309;1.588758798;0.128833159;0.046251512;"SS2U033002;SS2U033202;SS2U046633"
963;Aprataxin;2;5.301325512;-1.11155002;0.280237153;-0.640671069;-0.453088995;0.105525542;0.60194829;"SS2U041846;SS2U057685"
964;Aquaporin FA-CHIP;6;4.700573644;-0.167947651;0.445818451;1.843467041;3.779119956;0.804347631;3.93E-14;"SS2U023776;SS2U026426;SS2U044275;SS2U047916;SS2U050092;SS2U058181"
965;Aquaporin-10;2;1.911081641;0.1572929;0.429561945;-0.291628589;-0.098809461;0.839093105;0.78674952;"SS2U020033;SS2U034538"
966;Aquaporin-3;2;4.231494959;1.229837267;0.025855342;2.250172627;4.043286666;0.171099404;1.68E-07;"SS2U009409;SS2U047060"
967;Aquaporin-8;4;2.109642433;0.763253241;-0.400126502;0.714993629;-1.557873208;0.28527155;0.022422089;"SS2U021378;SS2U026001;SS2U044575;SS2U047214"
968;Arachidonate 12-lipoxygenase 12R-type;2;3.202480819;1.163374314;0.631955008;1.067842296;0.856992854;0.109994525;0.615065711;"SS2U032364;SS2U052848"
969;Arachidonate 12-lipoxygenase 12S-type;1;1.853691332;-0.174472931;-0.108424566;-1.203197629;0.267925399;0.790266786;0.093768916;SS2U002611
970;Arachidonate 5-lipoxygenase;6;3.009149444;1.5337695;-1.029144596;0.252143925;2.537251571;0.019487775;1.03E-08;"SS2U006628;SS2U021185;SS2U021186;SS2U023010;SS2U025519;SS2U058109"
971;Arachidonate 5-lipoxygenase-activating protein;4;3.248497492;-0.332115229;-0.109231478;-0.929965218;-0.230415984;0.611108804;0.522598419;"SS2U009605;SS2U036837;SS2U048045;SS2U057002"
972;Arf-GAP domain and FG repeats-containing protein 1;6;4.972692904;-0.489065383;0.327865483;-0.043358907;-0.115914244;0.341019752;0.903131465;"SS2U004124;SS2U015200;SS2U022079;SS2U037186;SS2U041398;SS2U043305"
973;Arf-GAP with GTPase ANK repeat and PH domain-containing protein 2;5;2.718246423;-0.392593912;0.613587027;1.042033157;1.942837413;0.467852648;0.002068215;"SS2U013330;SS2U020174;SS2U020176;SS2U023755;SS2U049715"
974;Arf-GAP with Rho-GAP domain ANK repeat and PH domain-containing protein 1;6;3.964858007;0.822526619;-0.245951807;0.442911296;1.143512398;0.122884871;0.053045288;"SS2U010626;SS2U018874;SS2U018875;SS2U029607;SS2U034247;SS2U046846"
975;Arf-GAP with Rho-GAP domain ANK repeat and PH domain-containing protein 3;2;2.260030251;-0.816315548;-0.13064482;-0.721349173;-0.334516992;0.130723506;0.687986923;"SS2U026759;SS2U041245"
976;Arf-GAP with SH3 domain ANK repeat and PH domain-containing protein 1;4;5.195345124;0.333908744;0.209572514;0.908246842;1.067148534;0.5836968;0.218088081;"SS2U022007;SS2U029127;SS2U029160;SS2U048159"
977;Arf-GAP with SH3 domain ANK repeat and PH domain-containing protein 2;7;3.753568531;0.582171987;0.082613561;0.301176487;0.924813779;0.261362163;0.320827981;"SS2U004442;SS2U024439;SS2U028000;SS2U034307;SS2U034392;SS2U039962;SS2U054538"
978;Arf-GAP with coiled-coil ANK repeat and PH domain-containing protein 1;3;2.391359394;0.247439771;0.01303577;0.091373984;1.137160463;0.689805116;0.102288593;"SS2U039743;SS2U047373;SS2U053018"
979;Arf-GAP with coiled-coil ANK repeat and PH domain-containing protein 3;3;4.354554488;1.062184073;0.144425058;1.244287708;1.759139659;0.161566334;0.069798572;"SS2U018019;SS2U021883;SS2U036100"
980;Arf-GAP with dual PH domain-containing protein 1;8;4.357867892;0.16265781;-0.049158537;0.095110459;0.610777394;0.819678043;0.741699955;"SS2U008757;SS2U008771;SS2U009274;SS2U013177;SS2U016337;SS2U041113;SS2U042066;SS2U050577"
981;Arf-GAP with dual PH domain-containing protein 2;3;2.395920006;0.894780619;-0.020253571;-0.184512516;0.381758748;0.114412608;0.85880331;"SS2U003267;SS2U008756;SS2U030449"
982;Arfaptin-1;4;4.054498426;0.65844817;-0.329343892;0.335433164;0.64348917;0.229326639;0.41198651;"SS2U004084;SS2U019451;SS2U036855;SS2U045611"
983;Arfaptin-2;2;3.954460798;0.681188686;0.139113089;0.809460263;0.76171872;0.23413632;0.4633711;"SS2U003043;SS2U037766"
984;Arginase-1;3;4.657168604;-0.992046521;0.420830675;-0.130066371;0.635372621;0.074399368;0.563249733;"SS2U044716;SS2U047452;SS2U053822"
985;Arginase-2 mitochondrial;3;2.77891598;0.674232764;-0.179812126;0.049650717;2.035926965;0.272007629;0.000114702;"SS2U013042;SS2U034273;SS2U041150"
986;Arginine and glutamate-rich protein 1-A;1;5.824576347;-0.492403241;-0.021950616;-0.551465714;-0.821015079;0.394705149;0.489778272;SS2U056206
987;Arginine and glutamate-rich protein 1-B;2;4.770295505;0.840286508;-0.328582367;0.418497643;0.197383544;0.139212682;0.712428738;"SS2U002305;SS2U034636"
988;Arginine-glutamic acid dipeptide repeats protein;2;4.710384402;0.124283727;0.470300278;0.617049391;1.159027957;0.845018766;0.224475704;"SS2U026453;SS2U050771"
989;Arginine/serine-rich coiled-coil protein 1;2;5.323485435;0.08479451;0.010059229;-0.170880546;-0.414748446;0.896845094;0.908879373;"SS2U020995;SS2U054199"
990;Arginine/serine-rich coiled-coil protein 2;3;5.48342634;-0.369857664;0.049319235;-0.394791954;-0.593900268;0.497066683;0.663370079;"SS2U019425;SS2U029359;SS2U053117"
991;Argininosuccinate lyase;6;5.592915418;0.222830166;0.166787112;0.373690292;0.761521334;0.701730733;0.57896659;"SS2U012073;SS2U018869;SS2U019443;SS2U035085;SS2U050272;SS2U052023"
992;Argininosuccinate synthase;4;6.710677593;0.127169672;0.065279636;0.332645994;0.510161044;0.837977584;0.829559698;"SS2U012525;SS2U023089;SS2U052982;SS2U055533"
993;Arginyl-tRNA synthetase cytoplasmic;5;6.640148211;-0.321787154;-0.246421877;-0.60473101;-0.961467469;0.566884215;0.362360113;"SS2U009005;SS2U019711;SS2U028257;SS2U050635;SS2U055324"
994;Arginyl-tRNA--protein transferase 1;2;2.922329264;0.323821342;-0.208450815;0.154490145;0.018843771;0.561920154;0.963954756;"SS2U033770;SS2U040699"
995;Armadillo repeat protein deleted in velo-cardio-facial syndrome;3;3.927943309;1.040297071;-0.085191447;1.050070859;0.816536012;0.203580432;0.457552958;"SS2U016952;SS2U016953;SS2U037788"
996;Armadillo repeat protein deleted in velo-cardio-facial syndrome homolog;2;2.822584677;1.011356283;0.477956187;1.751553196;1.498883782;0.203514334;0.101707266;"SS2U015203;SS2U023723"
997;Armadillo repeat-containing protein 1;5;4.300244675;0.640891115;-0.249097696;0.672576355;0.402121349;0.325887604;0.581660901;"SS2U003388;SS2U006722;SS2U018481;SS2U039099;SS2U039375"
998;Armadillo repeat-containing protein 10;1;3.494837249;0.188673497;-0.442240091;-0.113100294;-0.339299005;0.779674437;0.924930512;SS2U046548
999;Armadillo repeat-containing protein 6;3;5.06282509;-0.043988017;-0.097905522;-0.215017462;-0.559235296;0.948307169;0.820688589;"SS2U000768;SS2U043258;SS2U050913"
1000;Armadillo repeat-containing protein 8;3;3.094802642;0.187124825;-0.341773327;0.180013221;0.340642144;0.769079786;0.74826388;"SS2U017987;SS2U022394;SS2U029037"
1001;Arrestin domain-containing protein 1;2;2.045889878;0.128302642;0.145331332;-0.029194035;0.427463266;0.847058813;0.903131465;"SS2U032144;SS2U043235"
1002;Arrestin domain-containing protein 2;4;4.365323384;0.047874149;-0.144539407;0.06028906;1.570597276;0.943262543;0.000576348;"SS2U006424;SS2U019101;SS2U053423;SS2U057365"
1003;Arrestin domain-containing protein 3;12;4.793471425;0.459542519;-0.17054399;0.634019098;1.00157586;0.402709363;0.13937245;"SS2U011965;SS2U011966;SS2U016662;SS2U019733;SS2U021442;SS2U024667;SS2U030073;SS2U040083;SS2U041521;SS2U042332;SS2U042939;SS2U044190"
1004;Arrestin domain-containing protein 4;1;2.346787012;-0.413540912;0.653858731;2.033460282;6.772356522;0.584379714;1.01E-39;SS2U056396
1005;Arrestin red cell isoform 1;1;4.233210758;0.069636415;-0.102023568;-0.196746366;0.020188474;0.915738581;0.991755903;SS2U051709
1006;Arrestin red cell isoform 2;2;3.320085694;0.408842241;-0.175268004;0.194696801;0.597265492;0.446390488;0.582152382;"SS2U043997;SS2U045450"
1007;Arrestin-C;4;5.633154791;1.150132383;-1.319648919;1.008187021;6.517257897;0.13736817;4.54E-36;"SS2U029665;SS2U040159;SS2U046128;SS2U056293"
1008;Arsenite methyltransferase;8;5.068381123;-0.184312175;-0.008135556;-0.256961194;0.054580836;0.764554744;0.974383701;"SS2U008976;SS2U016510;SS2U016808;SS2U028740;SS2U034043;SS2U041023;SS2U049932;SS2U053208"
1009;Aryl hydrocarbon receptor;3;4.06430014;1.562361094;-0.317993264;1.683468105;2.749710399;0.078608018;0.000407944;"SS2U004404;SS2U018547;SS2U036741"
1010;Aryl hydrocarbon receptor nuclear translocator;2;4.7626061;1.482191604;-0.124250664;1.359484111;1.821863422;0.059247262;0.027680965;"SS2U002116;SS2U036919"
1011;Aryl hydrocarbon receptor nuclear translocator 2;1;4.467118291;0.380762478;0.256004179;0.639514545;0.215623336;0.559388013;0.84692449;SS2U021250
1012;Aryl hydrocarbon receptor nuclear translocator-like protein 1;7;5.594338927;-0.136377219;-0.052779822;-0.29832176;0.036673613;0.825166622;0.961899445;"SS2U011961;SS2U011962;SS2U015724;SS2U044285;SS2U044991;SS2U045041;SS2U046450"
1013;Arylsulfatase B;2;2.95311144;-0.149821555;-0.078516312;-0.73630142;-0.951690923;0.836767348;0.372771604;"SS2U043954;SS2U048958"
1014;Arylsulfatase D;2;3.683294781;0.081941813;-0.029720981;-0.196785012;-0.276139647;0.909444025;0.982255379;"SS2U038353;SS2U050965"
1015;Arylsulfatase K;4;3.230265466;-0.09448213;0.000155783;-0.319214206;-0.123384062;0.888665817;0.966759677;"SS2U010217;SS2U021626;SS2U049741;SS2U051565"
1016;Ashwin;1;1.829146503;0.28229397;-0.265436056;0.034658802;-0.471507551;0.668551179;0.885429107;SS2U018810
1017;Asparagine synthetase [glutamine-hydrolyzing];8;4.474465218;-0.096970267;-0.127637868;0.013995468;0.041827032;0.88064536;0.998472581;"SS2U000242;SS2U005088;SS2U009688;SS2U016146;SS2U029846;SS2U036991;SS2U055509;SS2U055750"
1018;Asparagine synthetase domain-containing protein 1;4;4.284658;-0.512027283;-0.099971965;-0.727960032;-0.909559087;0.348620214;0.329511289;"SS2U020841;SS2U036871;SS2U043001;SS2U055219"
1019;Asparagine-linked glycosylation protein 11 homolog;7;5.603447975;-0.045562281;0.196554405;-0.197836925;-0.241961146;0.948406372;0.903288726;"SS2U018174;SS2U021182;SS2U042382;SS2U045107;SS2U046288;SS2U050050;SS2U054227"
1020;Asparaginyl-tRNA synthetase cytoplasmic;7;6.614674197;0.138198562;-0.319822987;-0.41323577;-0.248866464;0.821391616;0.92949953;"SS2U006339;SS2U007728;SS2U008715;SS2U050451;SS2U053215;SS2U058014;SS2U058690"
1021;Aspartate aminotransferase cytoplasmic;2;6.85965208;0.091370564;0.533361736;1.49695759;3.469933364;0.889136607;7.18E-14;"SS2U049114;SS2U058134"
1022;Aspartate aminotransferase mitochondrial;9;8.607351809;-0.26472261;0.427986749;0.66070684;1.607908232;0.641227288;0.013440048;"SS2U008867;SS2U009287;SS2U032394;SS2U037207;SS2U045813;SS2U052757;SS2U054607;SS2U057625;SS2U058040"
1023;Aspartate beta-hydroxylase domain-containing protein 2;2;2.911108351;0.870074344;0.47718643;1.724637342;2.283996609;0.208269812;0.003834306;"SS2U033149;SS2U035007"
1024;Aspartoacylase-2A;2;3.748399798;1.132579029;-0.355255027;0.432878001;0.871706069;0.143531262;0.514966507;"SS2U026304;SS2U052413"
1025;Aspartoacylase-2B;3;4.493515762;0.377340448;-0.191791821;-0.352358903;-0.546249479;0.472870556;0.841360146;"SS2U043405;SS2U047493;SS2U052763"
1026;Aspartyl aminopeptidase;5;6.021495995;-0.125272429;0.022071614;-0.295521593;-0.40745659;0.848002135;0.892040927;"SS2U003746;SS2U025238;SS2U025239;SS2U054798;SS2U057560"
1027;Aspartyl-tRNA synthetase cytoplasmic;10;7.111078641;0.070176378;-0.148787861;0.056559044;-0.14182138;0.91385316;0.990068389;"SS2U001342;SS2U002077;SS2U009266;SS2U010253;SS2U011633;SS2U015091;SS2U050002;SS2U052833;SS2U056170;SS2U057167"
1028;Aspartyl-tRNA synthetase mitochondrial;1;2.412742362;-0.597857142;-0.052170429;-0.955509467;-1.161873077;0.298414732;0.122830175;SS2U037599
1029;Aspartyl/asparaginyl beta-hydroxylase;10;5.804085141;0.406245992;-0.236453908;1.01787956;2.576983167;0.565811614;8.68E-06;"SS2U020977;SS2U025601;SS2U033384;SS2U034638;SS2U034639;SS2U035648;SS2U039186;SS2U041244;SS2U047241;SS2U050428"
1030;Asporin;1;2.641104883;1.207381846;1.026489985;4.092837461;7.252719634;0.138468006;1.95E-25;SS2U037086
1031;Astrocytic phosphoprotein PEA-15;1;2.151273304;0.589220103;0.562785277;1.525536115;2.195110432;0.422355613;0.010450436;SS2U037974
1032;Astrotactin-1;5;2.74922379;0.005415857;1.571480266;2.57802171;3.104994965;0.994812912;1.20E-05;"SS2U022402;SS2U029242;SS2U034000;SS2U043146;SS2U046669"
1033;Ataxin-10;6;4.007309097;0.263749592;-0.248984992;0.082274997;-0.609544502;0.688248257;0.743488257;"SS2U006426;SS2U014173;SS2U014174;SS2U037150;SS2U038955;SS2U047296"
1034;Ataxin-2;8;5.613521537;-0.056813518;-0.084410416;-0.139758171;-0.203436705;0.940117878;0.99705876;"SS2U010600;SS2U015307;SS2U015629;SS2U016658;SS2U021846;SS2U029507;SS2U032973;SS2U047342"
1035;Ataxin-2-like protein;2;5.872916797;0.159558012;0.029092263;-0.148427215;-0.564594041;0.798256497;0.78368493;"SS2U003899;SS2U049200"
1036;Ataxin-3;3;4.020520513;0.868794461;-0.179585719;0.360927335;0.122060082;0.109501218;0.868919226;"SS2U034750;SS2U044431;SS2U045671"
1037;Ataxin-7-like protein 3;6;4.569316861;0.329790636;0.137948657;0.552765973;0.428691552;0.571709202;0.824281104;"SS2U016824;SS2U021312;SS2U026415;SS2U028231;SS2U045359;SS2U048572"
1038;Atlastin-2;4;5.346649346;0.370536533;0.00480177;0.592627365;1.216008928;0.53790739;0.117965119;"SS2U034489;SS2U042385;SS2U045043;SS2U052973"
1039;Atlastin-3;5;5.390894465;0.25004991;-0.067925542;0.137835201;0.859841859;0.679703389;0.318633577;"SS2U012414;SS2U017188;SS2U046001;SS2U046213;SS2U056968"
1040;Atrial natriuretic peptide receptor 2;4;3.583332411;-0.487808616;-0.202848978;-0.491741401;-0.177822617;0.422175564;0.932988085;"SS2U031980;SS2U032988;SS2U042793;SS2U045992"
1041;Atrophin-1;1;4.46272978;0.219051001;-0.161282489;-0.183566301;-1.065074199;0.754943184;0.396451149;SS2U027947
1042;Attractin;4;1.886442541;0.926513624;0.212303264;1.173794837;1.514115633;0.139398903;0.057421897;"SS2U016826;SS2U016827;SS2U027984;SS2U031639"
1043;Augurin-A;2;2.186026737;0.66199244;0.619036037;1.804101812;2.512435714;0.230658183;1.58E-05;"SS2U034870;SS2U050835"
1044;Aurora kinase A-interacting protein;1;5.609672613;-0.551988864;-0.135743801;-0.699405227;-0.956139363;0.319112717;0.331521522;SS2U053860
1045;Autism susceptibility gene 2 protein;4;5.020596403;0.313101848;-0.022207592;0.41889408;0.396725085;0.634770677;0.885562404;"SS2U003313;SS2U003373;SS2U025232;SS2U028594"
1046;Autocrine motility factor receptor;1;1.945355284;0.697117579;-0.181168724;0.900095855;1.651445961;0.332184353;0.035103919;SS2U033378
1047;Autocrine motility factor receptor isoform 2;2;5.329183623;0.97121266;-0.164026127;0.776413766;1.69988192;0.12530375;0.011204748;"SS2U001370;SS2U049554"
1048;Autophagy protein 5;2;3.340926421;0.683116134;-0.010999765;0.697453263;0.850191215;0.326068291;0.550080152;"SS2U003343;SS2U035183"
1049;Autophagy-related protein 101;2;5.011052987;-0.059032907;-0.007211583;-0.185765339;-0.333679872;0.929645386;0.95288636;"SS2U052583;SS2U057753"
1050;Autophagy-related protein 12;2;3.585502499;-0.89279214;0.181659796;-0.643176519;-0.128387605;0.17821295;0.74165247;"SS2U021030;SS2U040463"
1051;Autophagy-related protein 13;5;5.67620947;-0.131274336;0.015338516;-0.323811834;-0.076965706;0.836767348;0.960141858;"SS2U019890;SS2U031008;SS2U047348;SS2U055022;SS2U057921"
1052;Autophagy-related protein 2 homolog A;3;3.986246224;0.164454021;0.510697949;0.600297675;0.880617162;0.782924206;0.49603893;"SS2U016900;SS2U026981;SS2U040116"
1053;Autophagy-related protein 2 homolog B;1;2.080141469;0.350627669;-0.336912133;0.272885316;0.425595249;0.588227515;0.715774417;SS2U036214
1054;Autophagy-related protein 3;4;5.242680087;-0.085682308;-0.084981892;-0.186273271;0.02932559;0.895421093;0.99256856;"SS2U011738;SS2U038839;SS2U046534;SS2U056332"
1055;Autophagy-related protein 7;1;2.080171228;1.089767905;-0.472511488;0.838182983;1.175758496;0.159210313;0.160528011;SS2U042672
1056;Autophagy-related protein 9A;4;4.572059215;-0.164282431;0.528009784;0.15666211;0.479335568;0.794593664;0.820028772;"SS2U002449;SS2U036934;SS2U042872;SS2U051765"
1057;Axoneme-associated protein mst101(2);3;2.896812295;0.582769537;0.657069217;1.32108928;2.050474458;0.316265799;0.0040719;"SS2U009518;SS2U047559;SS2U047605"
1058;B(0+)-type amino acid transporter 1;11;3.774223216;-0.335409051;0.252184885;0.100627401;1.251372017;0.547227296;0.060319845;"SS2U003094;SS2U007159;SS2U007160;SS2U020870;SS2U024380;SS2U039704;SS2U043239;SS2U044644;SS2U045455;SS2U045781;SS2U048230"
1059;B-cadherin;2;3.880665675;1.144683205;-0.40448682;0.463016414;1.539036225;0.045697472;0.002369021;"SS2U045417;SS2U049855"
1060;B-cell CLL/lymphoma 6 member B protein;2;2.631259005;-0.194526885;0.008749385;-0.387197461;-0.070014788;0.746926319;0.927400759;"SS2U003558;SS2U042863"
1061;B-cell CLL/lymphoma 7 protein family member A;1;4.613174326;-0.209184324;-0.00138094;-0.443095634;-1.358745537;0.732094698;0.072479616;SS2U048836
1062;B-cell CLL/lymphoma 7 protein family member B;4;4.868407308;-0.693951584;0.179494223;-0.254248255;0.057520944;0.195065224;0.937291911;"SS2U006194;SS2U029286;SS2U052208;SS2U052209"
1063;B-cell CLL/lymphoma 9 protein;3;4.446454802;0.616243592;-0.258523842;0.343785982;-0.175196941;0.285987161;0.82510809;"SS2U034216;SS2U035043;SS2U038192"
1064;B-cell CLL/lymphoma 9-like protein;2;2.68913926;0.424801057;0.03802109;0.66680581;0.931294278;0.467979085;0.328956958;"SS2U017986;SS2U048138"
1065;B-cell lymphoma 6 protein;2;1.899546147;0.825396688;0.012680195;1.780837536;1.754235622;0.293418712;0.025838669;"SS2U009370;SS2U048172"
1066;B-cell lymphoma 6 protein homolog;5;3.581547186;0.082449064;0.292886095;0.854108273;-0.07121586;0.899722626;0.306750675;"SS2U018423;SS2U021707;SS2U023786;SS2U033029;SS2U054188"
1067;B-cell lymphoma/leukemia 10;3;3.022383461;-0.119372571;0.232727068;0.115723129;0.266941114;0.865773831;0.989961948;"SS2U040047;SS2U055623;SS2U057080"
1068;B-cell lymphoma/leukemia 11A;2;3.922802334;0.443034455;0.783567217;1.656288913;1.481885243;0.558273298;0.103374518;"SS2U015913;SS2U020264"
1069;B-cell lymphoma/leukemia 11B;1;2.253341828;1.19896215;0.624394589;2.172262074;2.705252827;0.097872924;0.000223276;SS2U032351
1070;B-cell receptor CD22;12;1.814261175;0.52129761;-0.403266783;0.239434579;1.42514265;0.339119334;0.003762253;"SS2U002679;SS2U009323;SS2U009324;SS2U014042;SS2U016775;SS2U037239;SS2U038102;SS2U043015;SS2U043074;SS2U043342;SS2U049137;SS2U058045"
1071;B-cell receptor-associated protein 29;4;5.09970733;-0.279030364;0.190027152;0.998264521;1.9363226;0.636312294;0.000529829;"SS2U004937;SS2U054411;SS2U054986;SS2U056348"
1072;B-cell receptor-associated protein 31;5;5.952876767;0.13263833;-0.198731186;-0.1068994;-0.276344359;0.839093105;0.987308977;"SS2U007925;SS2U009725;SS2U033435;SS2U055741;SS2U057544"
1073;B0JZL2 Zgc:174906 protein;3;2.427256318;0.388196625;-0.333333533;-0.238914579;-0.507389153;0.496065275;0.903703258;"SS2U003641;SS2U023043;SS2U024965"
1074;B0R024 Novel protein similar to human adaptor-related protein complex 1 gamma 2 subunit (AP1G2);1;2.575609291;-0.318529547;-0.291173462;-0.817633356;-0.840590265;0.622999338;0.476871638;SS2U009582
1075;B0S4R1 FXYD7a;3;2.607781657;-0.719774632;-0.067920227;0.439299096;3.199082663;0.247943128;2.10E-11;"SS2U002977;SS2U016884;SS2U049592"
1076;B0S4R3 FXYD11a;2;4.123069648;0.374832932;0.52721008;1.539217123;3.465063835;0.498304857;2.02E-13;"SS2U047805;SS2U058203"
1077;B0S4R6 FXYD12b;3;3.267153377;0.3204282;-0.360425417;-0.250261557;-0.169150702;0.657394709;0.981392426;"SS2U001039;SS2U045393;SS2U054364"
1078;B0S4R7 FXYD12c;2;4.362273285;-0.758939013;0.007832026;-1.102148317;-1.108628763;0.21343084;0.115855957;"SS2U000851;SS2U055366"
1079;B0S4R8 FXYD2;2;3.328561974;-1.219689484;-0.216143946;-1.726682016;-1.992165837;0.10800568;0.012796037;"SS2U032712;SS2U036629"
1080;B0S4R9 FXYD5a;5;4.245721395;-1.651512737;0.428422231;-1.269740667;-0.227496285;0.097865853;0.413298342;"SS2U008544;SS2U008681;SS2U010525;SS2U012446;SS2U035068"
1081;B0S5D3 Novel protein;2;2.006204617;-0.920209876;0.303005861;-0.472349568;-0.752092237;0.167583868;0.493387581;"SS2U028787;SS2U053685"
1082;B0S5V2 Novel protein similar to SPEG complex locus (Speg) (Fragment);1;1.820889972;0.719626014;0.534549889;2.555648339;3.795669571;0.381867475;7.88E-07;SS2U015099
1083;B0S5X1 Novel protein;3;5.806991632;-0.1638627;0.49821059;0.146958237;-0.4464319;0.788594303;0.437667844;"SS2U019051;SS2U023813;SS2U050800"
1084;B0UYQ8 Novel protein;1;4.813114549;-0.366043895;-0.090024793;-0.849127599;-1.584091745;0.501084432;0.014914067;SS2U044826
1085;B0V0V2 Novel protein (Fragment);2;3.275821963;0.356499791;0.402574054;0.353003622;0.903354823;0.567123918;0.571934474;"SS2U043692;SS2U046577"
1086;B0V0V4 Novel protein;11;3.483886275;-0.107765515;-0.169957569;-0.014427048;-0.168833265;0.870799099;0.994002833;"SS2U008778;SS2U010700;SS2U014709;SS2U015972;SS2U020468;SS2U022462;SS2U035529;SS2U039837;SS2U042353;SS2U044340;SS2U044442"
1087;B0V2Y5 Novel protein;2;1.905858835;0.690537072;0.271431593;0.544330094;2.45276935;0.202632406;4.02E-07;"SS2U010319;SS2U020463"
1088;B0V2Z1 Novel protein (Fragment);1;4.636114461;0.591652634;-0.037764301;1.900414145;2.802984674;0.41491397;1.44E-05;SS2U044554
1089;B0WCV9 Alpha-amylase;1;2.863113045;-1.347447413;0.779665624;0.312879304;1.60576153;0.067916974;0.141425991;SS2U051023
1090;B0X9C0 Putative uncharacterized protein;1;2.41792888;-0.195322952;-0.052272396;-0.100598959;-0.453367746;0.790118388;0.943805261;SS2U020416
1091;B1PIF3 Putative senescence-associated protein (Fragment);2;6.905783504;0.972566503;2.418940292;-2.55535116;0.664862782;0.668889983;0.139290793;"SS2U030093;SS2U030829"
1092;B1Q2L9 Otolith matrix macromolecule-64;1;4.289225237;-0.626564528;0.421663968;-0.566212196;0.111938672;0.327726351;0.591772465;SS2U053718
1093;B1Q2T7 Elongation factor 1 alpha (Fragment);1;2.411282963;-1.24909714;0.753710415;0.228868561;2.18022281;0.082942184;0.004843557;SS2U043336
1094;B1YPT1 Type VI secretion system Vgr family protein;1;3.61573055;0.521274921;0.343768129;1.712629281;1.734904945;0.560096199;0.089424101;SS2U030110
1095;B2AZ08 Predicted CDS Pa_3_3710;1;3.804732735;0.305127974;-0.119484395;-0.807838443;-0.727961122;0.658029591;0.527291936;SS2U031170
1096;B2GVL7 Thy-1;2;4.433327288;0.007222622;0.663441939;1.623159898;5.305382445;0.99456396;1.32E-24;"SS2U038791;SS2U053076"
1097;B2KUA9 Myc-like protein;2;3.52974911;0.634466484;-0.569773515;0.101613561;0.708054016;0.338118778;0.359075024;"SS2U039386;SS2U042002"
1098;B2ZAA6 CXC chemokine;3;1.950536029;0.366853739;0.119141105;0.986195528;2.63057948;0.538777707;1.29E-07;"SS2U012068;SS2U013510;SS2U058280"
1099;B3DFK4 Hypothetical LOC557217;2;8.522737522;-0.650361034;0.174791738;-0.476265248;0.419375119;0.294363736;0.633183887;"SS2U038466;SS2U056775"
1100;B3DFS8 Hypothetical LOC570390;1;3.652210366;-0.854087955;0.991239768;1.255731815;2.518638756;0.109501218;2.01E-05;SS2U056356
1101;B3DFU5 Zgc:193686;1;2.173227884;1.2944522;0.199291094;1.473257354;2.568614912;0.047126323;2.35E-05;SS2U055512
1102;B3DFW5 Si:dkey-13i19.8;2;3.718692286;-1.006098205;0.060849451;-1.190332795;-0.73160247;0.14434463;0.275317402;"SS2U031412;SS2U051676"
1103;B3DGY0 Ph1 protein;1;2.95652222;0.534931974;-0.065820519;0.208765916;-0.508844896;0.345107534;0.75318919;SS2U017209
1104;B3DGY3 Similar to ciliary rootlet coiled-coil rootletin;2;2.436166735;0.068320401;0.193476672;-0.132701268;-0.325385104;0.922688497;0.890136957;"SS2U035958;SS2U035987"
1105;B3DGY6 Spectrin beta erythrocytic;1;2.339765815;-0.479764189;0.157761499;0.734980057;0.579238716;0.419442429;0.647682088;SS2U047471
1106;B3DIT4 Si:ch211-152p11.2 protein;1;2.942482631;-0.217241788;-0.087016889;-0.324546084;-0.895059622;0.72650585;0.471953191;SS2U017546
1107;B3DJC4 Si:dkeyp-110c7.1;1;2.557758194;0.658652234;0.181791346;1.135176591;1.792311426;0.341138121;0.034179787;SS2U002970
1108;B3DJG6 LOC567531 protein;3;2.465014758;-0.023391854;0.602442273;2.05901953;3.16306341;0.976948469;2.05E-09;"SS2U013151;SS2U013784;SS2U058650"
1109;B3DLG6 Si:ch211-198d18.2 protein;3;4.132520872;1.156030615;-0.257694599;0.732905861;1.114357571;0.105525542;0.226308039;"SS2U032605;SS2U039471;SS2U043394"
1110;B3GUP6 Putative uncharacterized protein (Fragment);1;6.904931229;-1.129118242;0.216350677;-0.589097607;-0.440209006;0.068114193;0.620701563;SS2U034701
1111;B3L7B4 SICA antigen (Fragment);1;3.75808347;-0.347031151;-0.303277832;-0.255349511;-0.887630656;0.542863541;0.535492218;SS2U033791
1112;B3N4Q2 GG10927;1;4.562691069;-0.441572978;0.193924625;-0.761991072;-1.351011499;0.488547647;0.072419113;SS2U046383
1113;B3SUE3 Homeobox protein HoxB8aa;1;3.03990058;-1.243505532;0.117047894;-0.88396243;-2.095638954;0.064106527;0.007309654;SS2U042495
1114;B3TDC3 Tubulin tyrosine ligase-like family member 6a;8;5.705286716;-0.119416709;-0.101780273;-0.112012542;-0.007381789;0.848257082;0.999257081;"SS2U001965;SS2U004225;SS2U011254;SS2U016390;SS2U027505;SS2U030332;SS2U031629;SS2U034938"
1115;B3TDD0 Sorting nexin 11;2;2.562918835;-0.795305281;0.040066066;-0.765765771;-1.089915027;0.171304537;0.191838097;"SS2U033733;SS2U047170"
1116;B3TJI6 Interferon-inducible protein 56;2;3.945686425;-1.23020533;0.301362713;-1.082465474;-0.865763681;0.06170598;0.12372708;"SS2U034575;SS2U052282"
1117;B4B2P6 Putative uncharacterized protein;1;3.850690588;-0.545936858;-0.008847615;-0.209922848;-0.574667934;0.408709329;0.874677066;SS2U020374
1118;B4BT84 Putative uncharacterized protein;1;4.14672145;-1.487535208;-0.400394729;-1.600952032;-2.076406285;0.044720238;0.017565369;SS2U054479
1119;B4F6S7 LOC548794 protein;1;2.046933055;0.310431207;0.03815996;0.272736853;-0.207900716;0.601104888;0.921128156;SS2U030793
1120;B4KH39 GI17581;1;1.864166342;-1.508041842;-0.182085767;-1.770773745;-2.548623336;0.034617034;0.000565488;SS2U001877
1121;B4KVZ3 GI13841;3;1.952854731;-1.443544768;0.442602406;-1.023023984;-0.781559664;0.057936488;0.209498937;"SS2U002475;SS2U003435;SS2U030597"
1122;B4Q5B9 GD23448;1;1.838588427;-0.227022933;0.360189106;-1.1641666;-0.686797422;0.829004481;0.364728047;SS2U008518
1123;B4VFJ6 Putative uncharacterized protein;2;2.482005744;-1.233951827;0.263794986;-0.820375862;-0.7464833;0.042134074;0.223762828;"SS2U022945;SS2U031001"
1124;B5DDZ4 Acta1 protein;1;2.615343428;-1.514317244;0.67664979;-0.485189686;-0.309568828;0.008977306;0.249581578;SS2U035292
1125;B5DE33 Putative uncharacterized protein;1;2.507351969;-0.230404452;0.531765592;0.189379053;-0.215707536;0.718783117;0.688148295;SS2U046374
1126;B5DG65 Limb and neural patterns a-like;1;2.991516494;-0.997559376;0.254860962;-0.252199644;-0.353702546;0.128245742;0.868600408;SS2U052314
1127;B5DG94 2-peptidylprolyl isomerase A;2;5.672273161;-2.559741448;0.455097371;-3.015482965;-3.907347004;0.008977306;1.16E-06;"SS2U001268;SS2U052262"
1128;B5DG96 Zgc:113149-like;2;3.193508477;0.927265525;-0.148473405;0.396195694;-0.049678388;0.135558354;0.891412219;"SS2U023728;SS2U028129"
1129;B5DGE2 Calcium binding and coiled-coil domain 2-like;2;2.507631569;-0.189234862;0.741172242;0.595076819;3.784314091;0.779486325;1.79E-16;"SS2U009784;SS2U053539"
1130;B5DGG5 Creatine kinase (Creatine kinase-4);3;5.454076737;-3.682555051;1.913907308;-2.623237109;-1.767239939;0.010186754;0.022459957;"SS2U005312;SS2U005922;SS2U025912"
1131;B5DGJ9 S100 calcium binding protein V2-like;5;7.455353187;0.331233232;0.063570102;0.261061156;0.626519528;0.533090279;0.690735498;"SS2U005691;SS2U051110;SS2U052847;SS2U055098;SS2U057291"
1132;B5DGM5 Adenylate kinase;1;2.093755045;-8.444164611;2.445929826;1.50591246;4.473313489;0.016293232;0.42911623;SS2U005931
1133;B5DGN9 Creatine kinase-1;7;5.495244777;-4.71911821;2.297399018;0.158492688;2.200338878;0.001763152;0.170833431;"SS2U004567;SS2U005135;SS2U005285;SS2U005746;SS2U005779;SS2U005806;SS2U025911"
1134;B5DGP8 Elongation factor-1 delta-1;1;1.910370426;-0.556146963;-4.088322068;0.303869619;0.179472733;0.856061017;0.063373674;SS2U010519
1135;B5DH12 Myosin light chain 1-1;1;2.816715477;-1.057705377;1.072519423;0.399037762;1.158227298;0.156519225;0.394113525;SS2U004928
1136;B5DTL3 GA25633;2;1.959713048;-0.680146267;0.03774477;-0.611627122;0.01902735;0.232230381;0.742970528;"SS2U015146;SS2U019549"
1137;B5M6G9 Tumor differentially expressed protein;3;6.951989499;1.459841853;-0.449603524;2.154691464;2.493782253;0.250440546;0.032825907;"SS2U004366;SS2U020036;SS2U031339"
1138;B5RI23 Taxilin beta muscle-derived protein 77-like (Fragment);2;5.319162468;-0.59081567;0.449926252;0.64858135;1.651988601;0.266444288;0.015602727;"SS2U004802;SS2U048864"
1139;B5RI38 Cathepsin l-like (Fragment);2;4.225648957;0.447657244;-0.304194788;-0.022690939;0.75046335;0.41233619;0.266982425;"SS2U011841;SS2U045468"
1140;B5RI40 Putative uncharacterized protein (Fragment);7;5.100657036;-0.639464457;0.226538078;0.203855483;0.988042567;0.252504884;0.352146295;"SS2U008069;SS2U010441;SS2U013431;SS2U014978;SS2U055376;SS2U058814;SS2U059147"
1141;B5RI48 Putative uncharacterized protein (Fragment);2;3.200491226;-0.852212658;0.030355211;-0.726764744;-0.408478211;0.141263;0.621344978;"SS2U009480;SS2U026689"
1142;B5RI49 Beta-taxilin-like (Fragment);3;4.948837235;-1.010117962;0.682792729;0.37107588;1.181691569;0.066726115;0.206354053;"SS2U004851;SS2U032560;SS2U048408"
1143;B5RI59 Putative uncharacterized protein (Fragment);2;3.391049149;0.417262463;-0.143167001;0.505202521;1.665194686;0.471761076;0.002623815;"SS2U013113;SS2U040993"
1144;B5RI68 Transposase-like;23;7.29647795;-0.281809779;-0.032522585;-0.403371965;-0.083962916;0.612033152;0.92362294;"SS2U000313;SS2U000423;SS2U001257;SS2U004564;SS2U004628;SS2U004660;SS2U007532;SS2U010517;SS2U011455;SS2U012536;SS2U017485;SS2U020641;SS2U020660;SS2U023358;SS2U024506;SS2U024855;SS2U029317;SS2U029594;SS2U030594;SS2U038459;SS2U040848;SS2U047166;SS2U052653"
1145;B5RI72 Putative uncharacterized protein;5;5.009508823;-1.537735072;0.31652798;-0.903149157;-0.713404708;0.025324866;0.281785984;"SS2U014672;SS2U037137;SS2U039725;SS2U045699;SS2U054486"
1146;B5RI80 Putative uncharacterized protein;3;7.840187299;-0.458591018;-0.016853357;-1.025137921;-1.925965621;0.458614008;0.005422847;"SS2U042861;SS2U050748;SS2U053605"
1147;B5RI85 Tumor protein p53 inducible nuclear protein 2-like (Fragment);1;2.534472797;-0.698796239;0.714740259;0.496771533;1.656318733;0.240124941;0.047702018;SS2U058567
1148;B5RI98 Interferon-inducible protein Gig2-like (Fragment);7;2.121564016;-0.268576014;-0.2244164;-1.649743962;-0.018204887;0.778213915;0.188415251;"SS2U003041;SS2U009180;SS2U009446;SS2U020263;SS2U029984;SS2U037461;SS2U055352"
1149;B5RIA2 Putative uncharacterized protein (Fragment);6;3.05771467;0.57227429;-0.464907989;-0.963021863;0.679229058;0.443637623;0.157177005;"SS2U007135;SS2U021358;SS2U022235;SS2U052663;SS2U055092;SS2U057294"
1150;B5RIA4 Putative uncharacterized protein (Fragment);5;3.571155898;1.232506857;1.43736299;2.259382969;3.206590665;0.043392545;1.29E-06;"SS2U017639;SS2U031399;SS2U045246;SS2U051129;SS2U056508"
1151;B5RIC8 Amine oxidase copper containing 3 (Fragment);1;3.572846846;-0.695403326;0.057103397;-0.996444254;0.507600718;0.221361353;0.107085452;SS2U021058
1152;B5X0V9 Methyltransferase NSUN5;1;3.644809464;-1.074012684;-0.172235123;-1.089575062;-1.92350254;0.097872924;0.013895854;SS2U048889
1153;B5X0W7 NGNG-dimethylarginine dimethylaminohydrolase 2;1;1.981152194;1.259588065;0.298148964;0.707376852;1.067222159;0.052918946;0.433320253;SS2U042049
1154;B5X114 Transforming growth factor-beta-inducible early growth response protein 3;2;2.703039632;-1.522038015;-0.027071579;-1.054597413;-1.006254462;0.038372518;0.310494097;"SS2U009074;SS2U037141"
1155;B5X1S0 Jeltraxin;6;2.510025098;-0.094977676;0.152628312;-0.085104328;0.719560713;0.889647158;0.522598419;"SS2U015445;SS2U017184;SS2U033582;SS2U044737;SS2U047459;SS2U057275"
1156;B5X1W1 Histone H1-beta late embryonic;3;6.401354825;-0.79360956;0.086450272;-0.818400204;-1.924782328;0.170893461;0.004348856;"SS2U011477;SS2U024999;SS2U056369"
1157;B5X1W9 45-dihydroxyphthalate dehydrogenase;2;2.520121948;-0.685692473;0.223229157;-0.476935097;-0.490867256;0.234976275;0.63049735;"SS2U016328;SS2U055261"
1158;B5X214 Hypoxia-inducible factor 1 alpha;3;5.794621823;-0.141441506;0.077589021;0.027973279;-0.223672021;0.819962019;0.977105742;"SS2U010449;SS2U019528;SS2U051558"
1159;B5X267 28 kDa heat-and acid-stable phosphoprotein;1;3.898264606;-0.947645226;-0.104708235;-1.55283061;-1.983794516;0.16523216;0.007538065;SS2U040447
1160;B5X2J7 1-acyl-sn-glycerol-3-phosphate acyltransferase eta;2;3.291726109;-0.245849228;0.272660286;0.172416468;0.444802854;0.673683622;0.92362294;"SS2U002891;SS2U025195"
1161;B5X2Q5 S-methyl-5-thioadenosine phosphorylase;1;3.924822739;-0.56437138;0.100697042;-0.327260626;-0.662276062;0.285228825;0.590085223;SS2U023604
1162;B5X2U2 Interleukin-13 receptor alpha-2 chain;3;2.104916529;0.100353825;-0.225291434;-0.077061937;0.950103369;0.89462125;0.187048172;"SS2U002748;SS2U043047;SS2U055868"
1163;B5X2V4 Apolipoprotein-L3;7;2.309108999;0.400025448;0.527299467;0.822297534;1.926470112;0.470750661;0.002151094;"SS2U012693;SS2U016095;SS2U023266;SS2U024309;SS2U035789;SS2U044823;SS2U044865"
1164;B5X2X2 SHQ1 homolog;1;1.967416493;0.029292269;-0.175045433;-0.636818595;-1.260946006;0.969404494;0.159414359;SS2U044355
1165;B5X329 cAMP-responsive element-binding protein 3-like protein 4;1;2.781296668;-1.287460569;0.320685272;-0.754022885;0.180176992;0.086755911;0.560177788;SS2U052998
1166;B5X345 T-cell-specific surface glycoprotein CD28;4;2.061168652;-0.863811976;0.829146904;-0.517430381;1.518389205;0.21062405;0.018655349;"SS2U027165;SS2U039212;SS2U052865;SS2U056006"
1167;B5X3B1 RCC2 homolog;64;8.977381052;-0.441706936;0.03463301;-0.447514849;-0.276242478;0.401416671;0.855072226;"SS2U000469;SS2U001093;SS2U002434;SS2U002746;SS2U004423;SS2U006150;SS2U006669;SS2U008843;SS2U009218;SS2U010173;SS2U010180;SS2U010181;SS2U010211;SS2U010769;SS2U013294;SS2U013579;SS2U015142;SS2U018263;SS2U019591;SS2U019677;SS2U020152;SS2U020711;SS2U020857;SS2U022343;SS2U022517;SS2U02259…
1168;B5X3H6 LYRIC;2;4.457409782;-0.783432822;0.143369678;-0.559783123;-0.865465876;0.179054246;0.35806754;"SS2U048946;SS2U054651"
1169;B5X3J5 Glutaredoxin;3;3.130433382;-0.159277384;0.230987367;-0.145164529;-0.159356337;0.806271887;0.938756271;"SS2U019632;SS2U047041;SS2U049077"
1170;B5X3U8 Lamina-associated polypeptide 2 isoform beta;1;3.853978186;-0.985779347;-0.123501606;-1.107499346;-1.938520992;0.118096666;0.011037668;SS2U050147
1171;B5X3Y2 AidB;1;3.238941007;1.224865708;-0.211801657;1.213506297;3.115338647;0.112090056;2.99E-06;SS2U049143
1172;B5X3Y9 CD99 antigen;1;2.809837076;1.390656258;-0.441607711;1.48559416;2.254739836;0.061779762;0.00037849;SS2U023856
1173;B5X440 Deltex-3-like;3;2.465014924;0.570249301;-0.124407927;0.123129306;0.802571269;0.285903128;0.35806754;"SS2U013183;SS2U016447;SS2U017196"
1174;B5X4K1 FAM53B;1;2.345590577;0.071226662;-0.35973922;-0.456491997;-0.07207898;0.919652979;0.891421038;SS2U046077
1175;B5X4L0 GRINL1B;2;2.281619962;-0.627484042;-0.539178533;-1.277111068;-1.940338533;0.315795135;0.017244929;"SS2U001366;SS2U045976"
1176;B5X4P2 KIAA0841;2;3.886276426;-1.04946332;-0.011047917;-1.029846518;-1.879556445;0.083798525;0.007274283;"SS2U006974;SS2U050953"
1177;B5X4V8 Methenyltetrahydrofolate synthetase domain-containing protein;1;1.995439263;-0.354891229;-0.0105268;-0.182696914;-0.539391316;0.567550592;0.867133043;SS2U000427
1178;B5X596 Keratin-associated protein 4-3;1;3.496237809;-1.986104937;0.405749234;-1.131378354;-0.411442911;0.012076455;0.278425089;SS2U048016
1179;B5X5Q0 Death-associated protein-like 1-A;1;5.308873657;-0.854842816;-0.002648153;-1.405935702;-0.816583787;0.203261972;0.151397437;SS2U058833
1180;B5X6B2 Cytochrome c oxidase polypeptide VIII-heart mitochondrial;1;3.839679479;-0.837557598;0.027263246;0.143014182;0.166499713;0.137182715;0.997878191;SS2U053256
1181;B5X779 Glutathione S-transferase 3;1;2.138300068;-1.529725511;0.336862959;-1.060334959;-0.675490681;0.124578974;0.561088215;SS2U052573
1182;B5X802 C10orf58 homolog;2;3.042852777;-1.088858789;0.236874124;-0.853367384;-1.060073209;0.134577942;0.270390705;"SS2U041989;SS2U045775"
1183;B5X8E8 C-C motif chemokine 25;4;2.986155377;0.4510343;-0.094755669;0.363549733;3.034991862;0.453480041;3.25E-12;"SS2U031918;SS2U032009;SS2U052212;SS2U057638"
1184;B5X8N4 Translationally-controlled tumor protein;8;6.376056371;-0.929523456;0.368282036;-0.848651044;-0.497286925;0.234487743;0.471656681;"SS2U000205;SS2U000348;SS2U000801;SS2U027446;SS2U028725;SS2U028727;SS2U029739;SS2U033247"
1185;B5X9Y6 Antho-RFamide neuropeptides type 1;1;2.403067456;-0.746516314;0.057164532;-0.962342885;-0.372279966;0.235686394;0.453166042;SS2U051468
1186;B5XA84 Heat shock protein Hsp-16.1/Hsp-16.11;2;4.196510453;-0.140232633;-1.131032982;-1.157224718;-1.397376059;0.848257082;0.078262342;"SS2U012771;SS2U053542"
1187;B5XA93 Membrane-spanning 4-domains subfamily A member 15;2;2.148110479;-0.47721273;0.401242448;0.100728117;1.295062222;0.432107115;0.112345588;"SS2U037750;SS2U050564"
1188;B5XAH8 Cytochrome c oxidase polypeptide VIIb mitochondrial;4;3.469754607;-1.201532722;0.50805509;-0.057887676;0.627565035;0.047483747;0.650492584;"SS2U005544;SS2U021807;SS2U028803;SS2U040991"
1189;B5XAX4 Death-associated protein-like 1-B;7;5.448172163;-0.364785193;0.152552767;-0.400012107;0.202644982;0.538205256;0.808894934;"SS2U012945;SS2U013389;SS2U030834;SS2U034213;SS2U034214;SS2U034215;SS2U058612"
1190;B5XAY6 15.5 kDa protein;2;3.897103694;-0.420487183;-0.113715149;-0.516052445;-0.058503133;0.481229598;0.890610043;"SS2U057083;SS2U058698"
1191;B5XBH9 Tripartite motif-containing protein 25;2;3.274466235;0.702617457;-1.035416283;-0.25374055;-2.252912595;0.682440199;0.412996739;"SS2U018280;SS2U030802"
1192;B5XBI7 CTLA-2-beta;4;1.841582607;-0.086415369;0.433483287;0.224493379;0.447802868;0.898424944;0.903512485;"SS2U011362;SS2U044104;SS2U054228;SS2U058217"
1193;B5XCA4 S100-A1;2;2.345353485;-0.729047018;1.514126178;1.713442235;3.552652111;0.2106187;5.30E-09;"SS2U051219;SS2U052266"
1194;B5XCN6 C12orf32 homolog;1;3.316513648;-0.887509266;0.135221639;-0.870001922;-1.637982515;0.128833159;0.015384634;SS2U049864
1195;B5XCQ4 SLAM family member 7;9;4.530316268;0.699298672;0.193999969;0.654631867;2.049202495;0.17718049;5.89E-05;"SS2U008617;SS2U013059;SS2U017914;SS2U020717;SS2U034055;SS2U037650;SS2U040186;SS2U043459;SS2U046021"
1196;B5XCT7 C-C motif chemokine 21;2;4.79063576;-0.014045657;0.245705932;0.145968673;1.206377427;0.985587193;0.10279415;"SS2U029800;SS2U058233"
1197;B5XD10 Vacuolar proton pump subunit G 1;1;2.096219682;-4.294167805;-0.927628248;-4.228623221;-11.52566634;1.82E-06;2.88E-14;SS2U005871
1198;B5XD93 UPF0527 membrane protein;3;4.088669159;-0.335060851;-0.05069261;-0.375109228;-0.205441615;0.536762278;0.943065609;"SS2U000677;SS2U006420;SS2U044076"
1199;B5XDC4 Vesicle-associated membrane protein 5;3;2.560928077;0.38464128;-0.122747876;0.936817212;2.411082938;0.596519023;6.68E-05;"SS2U011494;SS2U037588;SS2U056223"
1200;B5XDH2 S100-A13;1;4.917829164;-1.1300139;0.459291864;0.069022102;0.848947634;0.40442098;0.915243251;SS2U049962
1201;B5XDU0 CD99 antigen;3;1.836351306;-0.596682809;0.128578175;-0.598899669;0.190875792;0.313535358;0.654755498;"SS2U002432;SS2U036258;SS2U053188"
1202;B5XDV1 S100-A16;2;7.487314709;-0.089470271;-0.029408142;-0.147777295;-0.001211379;0.894135169;0.999257081;"SS2U057514;SS2U058164"
1203;B5XDY0 H-2 class I histocompatibility antigen L-D alpha chain;2;2.116824474;1.700865351;-0.77826254;0.528600196;2.497322406;0.002810806;9.74E-09;"SS2U011069;SS2U011070"
1204;B5XE16 Apolipoprotein C-I;10;9.760304068;-0.524549111;0.022046212;-0.06501506;1.228088163;0.342350325;0.044840012;"SS2U005331;SS2U005665;SS2U023587;SS2U027173;SS2U028807;SS2U029807;SS2U031778;SS2U043059;SS2U058172;SS2U059061"
1205;B5XE52 Cytochrome c oxidase polypeptide VIII-heart mitochondrial;1;4.792621407;-1.187375066;0.323493584;-0.283199375;1.76814385;0.055567877;0.00142102;SS2U053435
1206;B5XER6 Sperm acrosome membrane-associated protein 4;2;5.755585925;0.18116616;0.128567539;0.517277459;1.720676067;0.770723179;0.002275959;"SS2U047053;SS2U047257"
1207;B5XET5 Mitochondrial 39S ribosomal protein L4;1;3.286497433;-0.436263973;0.001289173;-0.538639675;-0.001145591;0.430112271;0.805958353;SS2U037860
1208;B5XFX3 Membrane-spanning 4-domains subfamily A member 12;9;3.738425641;-0.057385434;1.020558765;0.905434202;1.480262268;0.933717106;0.067164563;"SS2U007931;SS2U012127;SS2U012604;SS2U013303;SS2U013756;SS2U033964;SS2U039585;SS2U049496;SS2U056959"
1209;B5XG79 Methyltransferase Mb3374;2;2.286571131;-0.046962447;-0.042054468;-0.405903256;-1.281970501;0.949910907;0.13857192;"SS2U035763;SS2U051838"
1210;B5XGM0 S100-A5;1;3.611104439;-0.402888475;0.288602737;0.081929257;1.864942076;0.517928822;0.001560829;SS2U040470
1211;B5XGV4 Membrane-spanning 4-domains subfamily A member 8A;2;4.215656399;0.501075318;-0.180252894;0.230530078;1.478015012;0.323202062;0.002366365;"SS2U009538;SS2U059086"
1212;B5XGW8 S100-A5;1;3.705145022;-0.661362064;0.623353902;0.472242332;2.290716934;0.232441165;3.81E-05;SS2U012923
1213;B6KN30 Putative uncharacterized protein;1;4.456279036;-0.937769764;0.206971037;-0.810063919;-0.822703009;0.153012772;0.320727344;SS2U000898
1214;B6KPM7 Putative uncharacterized protein;1;5.487582017;0.721603399;-0.123352625;0.533126254;-0.14340797;0.235351898;0.732495734;SS2U000340
1215;B6KXC1 Putative uncharacterized protein;2;3.734497184;-0.001568499;-0.073488688;-0.361447816;-0.749143581;0.998155942;0.58253159;"SS2U013196;SS2U039038"
1216;B6KXP0 Hedgehog interacting protein-like protein;5;1.889798181;-0.170838477;-0.380547402;-0.184494692;-0.696846074;0.802645566;0.773334713;"SS2U011478;SS2U013890;SS2U016960;SS2U032203;SS2U046446"
1217;B6KY55 Putative uncharacterized protein;1;5.52518605;-0.642698106;-0.090315597;-0.660195204;-1.166191528;0.461686405;0.513990175;SS2U018861
1218;B6L8A3 Putative uncharacterized protein;1;3.128573058;-0.446191622;0.244591166;-0.277418677;0.178801155;0.419654321;0.867621741;SS2U030261
1219;B6LD35 Putative uncharacterized protein;1;5.08181359;-0.97134767;-0.669638838;-0.715889662;-2.305577038;0.123960994;0.005666245;SS2U000219
1220;B6LPF1 Putative uncharacterized protein;1;4.107479253;0.414137578;-0.166945325;-0.171303563;0.177697844;0.451170509;0.951046136;SS2U050729
1221;B6M277 Putative uncharacterized protein (Fragment);2;2.054814537;0.740538794;-0.662181736;0.049858733;1.872993513;0.306657388;0.000666063;"SS2U010106;SS2U011248"
1222;B6M7C2 Putative uncharacterized protein;4;4.204100485;-0.521857958;-0.232824237;-0.755814311;-0.795575881;0.328511332;0.441316068;"SS2U017041;SS2U041964;SS2U047435;SS2U055504"
1223;B6MDC0 Putative uncharacterized protein;2;3.239087862;-0.645928554;0.306893121;-0.37175162;-0.433053607;0.250396856;0.62735103;"SS2U012585;SS2U043864"
1224;B6MUT7 Putative uncharacterized protein;3;3.653071833;-0.056301375;0.143689954;-0.357915964;3.383683176;0.949369769;3.90E-13;"SS2U014916;SS2U026863;SS2U059291"
1225;B6N0B9 Putative uncharacterized protein;2;3.159180235;-1.161114784;0.067900999;-0.80183134;-0.515487872;0.061995051;0.531582827;"SS2U009658;SS2U019211"
1226;B6N3N9 Putative uncharacterized protein;1;1.896165301;-0.870500864;0.004195659;-0.484324558;-0.742952739;0.151826381;0.649218462;SS2U011536
1227;B6NBL3 Putative uncharacterized protein;3;2.94529591;-1.592856615;0.546585318;-0.754612526;-0.7016426;0.005123311;0.101136831;"SS2U011987;SS2U032426;SS2U047696"
1228;B6NI48 Putative uncharacterized protein;1;1.865972934;0.180377509;-0.061872677;0.480563473;0.419091272;0.779674437;0.779985452;SS2U042072
1229;B6NM79 Putative uncharacterized protein (Fragment);2;3.776312446;-1.475078317;0.11002106;-1.760075809;-2.424175227;0.052918946;0.000746622;"SS2U020364;SS2U049846"
1230;B6NP16 Putative uncharacterized protein (Fragment);1;5.72335131;-0.451439086;0.180845952;-0.416707702;-0.824164252;0.561086133;0.589910483;SS2U047524
1231;B6NTA9 Putative uncharacterized protein;1;2.452972733;-1.201901385;0.380220751;-0.464309682;-0.378995107;0.047126323;0.549147509;SS2U048969
1232;B6P541 Putative uncharacterized protein (Fragment);1;2.297829348;-0.925318134;0.073963382;-0.81133284;-0.38403695;0.140428229;0.577909984;SS2U011416
1233;B6P544 Putative uncharacterized protein;1;2.006059577;-0.508354965;-0.081655819;-0.655928923;-0.266372671;0.377919787;0.783046952;SS2U044763
1234;B6PB45 Putative uncharacterized protein;1;2.66379662;0.405522938;-0.004857543;0.365607277;1.103987635;0.464308711;0.142371048;SS2U009632
1235;B6PHF8 Putative uncharacterized protein;1;3.623937272;-1.000351132;0.20942057;-0.61005395;-0.335987195;0.179661762;0.770713265;SS2U000156
1236;B6PYK7 Putative uncharacterized protein (Fragment);3;4.01320379;-1.494781636;0.056101318;-1.493394446;-1.549549321;0.054306241;0.048602088;"SS2U003943;SS2U022648;SS2U047614"
1237;B6RLL1 Interferon-gamma receptor 2 (Fragment);3;3.727991365;-0.222941619;-0.043489046;-0.501090134;-0.12355537;0.704441781;0.863328977;"SS2U037676;SS2U050084;SS2U051979"
1238;B6ZBP5 TNFAIP3-interacting protein 1 (Fragment);1;1.880700563;-0.050933568;0.27087768;0.748530987;0.977083441;0.95022312;0.437667844;SS2U030327
1239;B7WNX1 Putative uncharacterized protein ENSP00000369593;1;3.045744733;-1.302515134;-0.17043504;-1.491620525;-1.997803565;0.087926395;0.016093467;SS2U044217
1240;B7XKF1 Putative uncharacterized protein;1;3.527416885;-0.926674363;0.067561501;-0.071580224;0.845639481;0.119293608;0.401347462;SS2U004948
1241;B7ZDB6 Novel protein (Fragment);1;1.953745328;0.097094897;-0.288909776;0.125720116;-0.247218849;0.88871843;0.921280381;SS2U028042
1242;B8A450 Family with sequence similarity 134 member A (Fragment);1;2.952002855;-0.230306354;0.331984078;0.27419202;0.843652538;0.717202457;0.581571246;SS2U044334
1243;B8A483 Novel protein similar to vertebrate PHD finger protein 3 (PHF3);1;2.146984763;0.474277217;-0.342476176;0.031976001;-0.244258497;0.420733966;0.948367606;SS2U019245
1244;B8A4V0 Novel protein (Wu:fd18f09) (Fragment);1;2.376670348;0.095163009;-0.533780652;-0.749110311;-1.570167135;0.899722626;0.098227369;SS2U001637
1245;B8A638 Novel protein;1;2.924188989;-0.975493502;0.410867551;-0.418528422;-0.931876964;0.115038688;0.213835117;SS2U045405
1246;B8JI87 Novel protein similar to vertebrate collagen type VI alpha 3 (COL6A3) (Fragment);1;3.161356918;-1.691603034;0.679111879;-0.350004651;0.936349143;0.008006899;0.214719642;SS2U049340
1247;B8JI89 Novel protein similar to vertebrate collagen type VI alpha 3 (COL6A3) (Fragment);1;6.041861765;0.798893068;-0.087607576;1.462182533;2.43577075;0.369455037;0.006605405;SS2U033265
1248;B8JJV5 Novel protein;1;1.868698285;-0.149846362;0.070832467;-0.301330117;-0.140478051;0.814234126;0.955733822;SS2U037939
1249;B8JM73 Novel protein similat to H.sapiens AEBP1 AE binding protein 1 (AEBP1) (Fragment);3;5.689961466;0.035908843;-0.062588232;0.10825133;0.545792497;0.960490067;0.736581252;"SS2U010780;SS2U028842;SS2U050649"
1250;B9 domain-containing protein 2;1;3.698562298;-0.223516226;-0.258098297;-0.771753074;-1.144774333;0.723669429;0.213660659;SS2U024639
1251;B9EL61 Zinc finger protein 391;8;5.331633354;0.748230595;-0.385999379;-0.154331128;-0.85814915;0.181350817;0.565432114;"SS2U005238;SS2U006029;SS2U010357;SS2U022220;SS2U027026;SS2U031306;SS2U031664;SS2U031949"
1252;B9ELV1 1-acyl-sn-glycerol-3-phosphate acyltransferase zeta;1;2.031200086;-0.900831556;0.080099103;-1.064357068;-1.736784986;0.120291906;0.005697189;SS2U049659
1253;B9ELX2 NADH dehydrogenase 1 alpha subcomplex subunit 4;1;2.785111165;0.759308981;-1.522631001;0.316947706;1.549502477;0.601104888;0.164030614;SS2U020107
1254;B9EM62 Brain-specific polypeptide PEP-19;1;3.362605632;-1.244718999;0.379600911;-0.021136108;0.389600792;0.046139603;0.907592412;SS2U051187
1255;B9EME7 C11orf74 homolog;1;2.495863581;-0.211047671;0.150488809;-0.476757999;-1.186462922;0.774390104;0.20101842;SS2U032372
1256;B9EMR1 ZK1236.4;12;6.332135153;-0.14297272;-0.184662578;-0.419783263;-0.207969785;0.832077555;0.953877993;"SS2U000005;SS2U001681;SS2U007753;SS2U008491;SS2U011083;SS2U024474;SS2U025002;SS2U029650;SS2U032155;SS2U034748;SS2U037866;SS2U045312"
1257;B9EMS7 C12orf12 homolog;7;5.884204061;-0.221351627;0.783052758;0.889074842;1.569340659;0.713860935;0.045668852;"SS2U006621;SS2U006772;SS2U008655;SS2U009241;SS2U010580;SS2U013521;SS2U058961"
1258;B9ENG9 Serglycin;4;3.712072561;-0.47406175;0.318137154;-0.002454617;1.716456503;0.457171719;0.006690199;"SS2U008555;SS2U054261;SS2U058097;SS2U059165"
1259;B9ENH5 Interleukin-18;4;3.992041921;-0.913874451;0.082647763;-0.525219169;-0.148623537;0.123960994;0.845018007;"SS2U006500;SS2U006614;SS2U044036;SS2U055633"
1260;B9PBH2 Predicted protein (Fragment);2;3.381486062;-1.048252623;0.314308875;-0.202130941;0.249352081;0.067273085;0.870020824;"SS2U004365;SS2U033105"
1261;B9PSA0 Putative uncharacterized protein;4;3.312366127;-1.170887904;0.035656249;-1.245321632;-1.23698466;0.106530171;0.117271292;"SS2U000521;SS2U000522;SS2U031647;SS2U043348"
1262;B9Q2V1 Putative uncharacterized protein;1;4.720327689;-0.915824044;0.243747199;-0.522249077;-0.455052851;0.096400206;0.523973098;SS2U045744
1263;B9UYM8 Signal transducer and activator of transcription 2;1;2.727711121;-2.076414608;-0.020490471;-2.1737874;-0.397873491;0.040591587;0.106170374;SS2U043028
1264;BAG family molecular chaperone regulator 1;1;2.948167366;0.121007218;-0.019633842;0.051021277;-0.228752576;0.847653876;0.983529739;SS2U049828
1265;BAG family molecular chaperone regulator 2;1;3.255035118;-0.428202023;0.289005747;1.022510887;2.676223985;0.464148486;2.25E-07;SS2U046088
1266;BAG family molecular chaperone regulator 3;3;3.103450343;0.284786794;0.498110013;1.584537425;2.494040741;0.649379278;1.43E-05;"SS2U012755;SS2U013473;SS2U040466"
1267;BAG family molecular chaperone regulator 5;1;3.686599054;0.940073009;0.303381115;1.519640342;1.566796782;0.207942093;0.090960855;SS2U046551
1268;BBSome-interacting protein of 10 kDa;1;4.543126364;-0.239682256;0.165538919;-0.10839028;-0.237345119;0.688473538;0.946797071;SS2U056680
1269;BCL-6 corepressor;4;4.687321512;0.08370216;0.090179051;0.217282212;-0.196038591;0.900752502;0.942505737;"SS2U015339;SS2U016405;SS2U033501;SS2U041445"
1270;BCL2/adenovirus E1B 19 kDa protein-interacting protein 3;10;4.799932372;-0.366509073;0.600762855;0.713216573;2.478567041;0.515375627;2.47E-06;"SS2U000482;SS2U011047;SS2U011854;SS2U013537;SS2U019581;SS2U020493;SS2U041807;SS2U056228;SS2U056649;SS2U057066"
1271;BCL2/adenovirus E1B 19 kDa protein-interacting protein 3-like;5;5.663456809;0.327177798;0.094917348;0.563642856;1.216532799;0.571519633;0.107580826;"SS2U009022;SS2U046166;SS2U046630;SS2U047227;SS2U055430"
1272;BDNF/NT-3 growth factors receptor;3;2.85749831;0.3461131;0.738562156;1.601366666;2.173286975;0.620515291;0.00569965;"SS2U023820;SS2U023821;SS2U042272"
1273;BEN domain-containing protein 2;1;2.614797859;-0.724013323;0.22967073;-0.886538111;-1.318838687;0.24662581;0.069798572;SS2U050256
1274;BEN domain-containing protein 3;7;2.570741986;-0.459840375;0.09204038;-0.108202554;-0.190585817;0.404034917;0.986182707;"SS2U006911;SS2U009422;SS2U024485;SS2U032600;SS2U038268;SS2U040424;SS2U048916"
1275;BMP and activin membrane-bound inhibitor homolog;4;4.813331575;0.098604913;0.087906195;-0.285106984;-0.422134684;0.878738101;0.838550749;"SS2U017461;SS2U017462;SS2U026573;SS2U052441"
1276;BMP-binding endothelial regulator protein;2;2.515101211;0.774301911;0.083128772;1.088266842;1.324099547;0.211337686;0.097493866;"SS2U010845;SS2U023605"
1277;BNIP2 motif-containing molecule at the C-terminal region 1;8;4.759335661;-0.321254522;0.645504667;0.91377661;1.378551887;0.552330786;0.080417163;"SS2U000022;SS2U003623;SS2U023607;SS2U026423;SS2U036355;SS2U045235;SS2U049647;SS2U055567"
1278;BOLA class I histocompatibility antigen alpha chain BL3-7;6;3.496161206;1.038892565;-0.006554828;0.450911318;1.92889205;0.064830107;0.000240979;"SS2U003696;SS2U031871;SS2U035329;SS2U058680;SS2U058762;SS2U059242"
1279;BRCA1-A complex subunit Abraxas;4;3.817336425;-0.797292009;0.150905443;-1.013015575;-0.834282479;0.20645351;0.219956257;"SS2U018309;SS2U039298;SS2U051701;SS2U056008"
1280;BRCA1-A complex subunit BRE;2;2.960948462;0.806159103;-0.175678315;0.686126186;0.547461392;0.21602503;0.59086084;"SS2U004303;SS2U034537"
1281;BRCA1-A complex subunit MERIT40;2;5.111362992;-0.058926001;0.008729251;-0.364190078;-0.570306528;0.93005427;0.717665727;"SS2U021300;SS2U053690"
1282;BRCA1-associated protein;3;3.989475508;0.306921574;0.022797418;0.224276212;0.129992418;0.57554635;0.990271232;"SS2U004243;SS2U024549;SS2U037018"
1283;BRCA2 and CDKN1A-interacting protein;1;3.223882662;-2.34239365;0.91802506;-1.42393922;-0.01088656;0.686512686;0.890427338;SS2U013994
1284;BRI3-binding protein;1;2.952097973;0.389460559;0.826806273;2.230231495;1.889151483;0.673054619;0.028441186;SS2U043728
1285;BRICHOS domain-containing protein C16orf79;1;2.341657611;-1.091692484;0.374440157;-0.749464404;-0.616130071;0.117402108;0.386053554;SS2U046591
1286;BRO1 domain-containing protein BROX;2;3.223753588;0.187585763;-0.134734675;0.459269679;0.785667574;0.797333152;0.492889119;"SS2U004458;SS2U048692"
1287;BSD domain-containing protein 1;4;5.54439431;0.139544403;0.014953299;0.308845506;0.918909485;0.818736926;0.269637828;"SS2U028674;SS2U044889;SS2U048282;SS2U053251"
1288;BTB/POZ domain-containing protein 1;8;5.833937263;-0.19751837;0.036572402;-0.002023833;-0.075232326;0.745607187;0.999555498;"SS2U010224;SS2U011909;SS2U019090;SS2U023041;SS2U038442;SS2U044200;SS2U051699;SS2U053206"
1289;BTB/POZ domain-containing protein 10;4;6.559855643;-0.128272709;0.059714191;-0.258151385;-0.31450809;0.840299204;0.924730352;"SS2U033261;SS2U050470;SS2U052132;SS2U053478"
1290;BTB/POZ domain-containing protein 2;7;5.583058732;0.473325045;-0.071328354;0.426816386;0.683132231;0.40150344;0.581185058;"SS2U029128;SS2U033634;SS2U036856;SS2U042126;SS2U043172;SS2U049756;SS2U057202"
1291;BTB/POZ domain-containing protein 3;3;3.594217682;0.743477924;-0.348344531;0.563873435;0.868913724;0.236235941;0.283608408;"SS2U001992;SS2U016616;SS2U046829"
1292;BTB/POZ domain-containing protein 6-A;5;4.494606382;-0.063345613;0.317362672;0.253339933;0.423636669;0.923850369;0.931021553;"SS2U016056;SS2U038031;SS2U043362;SS2U044164;SS2U050191"
1293;BTB/POZ domain-containing protein 6-B;2;2.620701049;0.178375887;-0.034642555;0.484195125;0.995273602;0.807071598;0.338045513;"SS2U040667;SS2U040715"
1294;BTB/POZ domain-containing protein 9;6;5.071089895;-0.122378552;0.040023636;-0.287057833;-0.083067482;0.85227789;0.971487761;"SS2U023183;SS2U025264;SS2U028282;SS2U030402;SS2U048164;SS2U054446"
1295;BTB/POZ domain-containing protein KCTD1;1;1.791153186;0.155523521;0.797867851;0.837417567;1.188094143;0.831900948;0.347932208;SS2U036095
1296;BTB/POZ domain-containing protein KCTD10;8;6.224172967;-0.304622097;0.044872345;-0.126998711;-0.053094954;0.585829052;0.998704889;"SS2U002206;SS2U024704;SS2U025047;SS2U030790;SS2U035049;SS2U052887;SS2U053798;SS2U054812"
1297;BTB/POZ domain-containing protein KCTD17;1;2.318050478;-0.2912474;0.59055694;0.808537993;0.861903922;0.6135502;0.471953191;SS2U055375
1298;BTB/POZ domain-containing protein KCTD20;3;2.131716248;-0.287600038;0.133202712;-0.321209936;0.448126824;0.65428647;0.705538147;"SS2U002771;SS2U016286;SS2U035640"
1299;BTB/POZ domain-containing protein KCTD5;5;4.208109617;0.487866773;-0.11403752;0.716039727;0.973379004;0.434927613;0.244528623;"SS2U008586;SS2U020169;SS2U042205;SS2U046793;SS2U049898"
1300;BTB/POZ domain-containing protein KCTD6;1;4.048244633;-0.761798239;-0.030366757;-0.822497854;-1.167874648;0.17286834;0.133531221;SS2U055522
1301;BTB/POZ domain-containing protein KCTD9;10;3.558608162;-0.136737848;-0.111590668;-0.212760431;0.770983682;0.825628845;0.231068795;"SS2U001326;SS2U018301;SS2U018361;SS2U021356;SS2U022737;SS2U024065;SS2U042297;SS2U044529;SS2U047305;SS2U051933"
1302;BTB/POZ domain-containing protein TNFAIP1;3;4.033163422;0.446024831;0.137709451;0.423030705;-0.157858487;0.402709363;0.821219767;"SS2U001863;SS2U010985;SS2U016002"
1303;BUD13 homolog;5;3.601795872;-0.76476991;0.095648626;-0.798648919;-1.479526576;0.191510681;0.042472368;"SS2U004192;SS2U020190;SS2U020191;SS2U036956;SS2U036957"
1304;Bactericidal permeability-increasing protein;6;4.929668938;-0.136651857;-0.127480184;-0.434083579;-0.027598447;0.842758464;0.930615776;"SS2U009665;SS2U013252;SS2U052187;SS2U057788;SS2U058015;SS2U058483"
1305;Baculoviral IAP repeat-containing protein 2;3;5.714125228;0.127199617;0.001587216;-0.133536846;0.202935646;0.839093105;0.970341771;"SS2U030765;SS2U031312;SS2U055416"
1306;Baculoviral IAP repeat-containing protein 3;2;3.251184088;0.530100762;-0.511400712;0.092429328;0.703661309;0.357799823;0.26567724;"SS2U020698;SS2U031844"
1307;Baculoviral IAP repeat-containing protein 4;3;2.973365619;0.188429407;0.010467694;0.188558602;0.861996374;0.754897557;0.336765503;"SS2U024310;SS2U041869;SS2U050304"
1308;Baculoviral IAP repeat-containing protein 5.2-B;1;5.987940782;-1.175843917;0.02377394;-1.508052825;-2.923039566;0.109994525;0.000170098;SS2U056062
1309;Baculoviral IAP repeat-containing protein 6;6;6.160082847;0.347150124;-0.146337722;0.069847665;0.174532942;0.580440999;0.985021612;"SS2U001824;SS2U010440;SS2U018208;SS2U027362;SS2U027585;SS2U048075"
1310;Band 3 anion exchange protein;11;6.908915789;-0.178816858;0.92207951;1.668446465;-0.165254357;0.772213837;0.000962149;"SS2U008941;SS2U010851;SS2U011431;SS2U013339;SS2U025991;SS2U027566;SS2U031701;SS2U031881;SS2U054345;SS2U058081;SS2U058302"
1311;Band 4.1-like protein 1;3;2.945738351;0.780093333;1.135837943;2.4581615;3.163958331;0.260393009;2.52E-05;"SS2U003939;SS2U004034;SS2U036993"
1312;Band 4.1-like protein 2;5;7.032925295;-0.00708551;0.315885574;0.418163142;0.07146325;0.992741034;0.898559188;"SS2U002580;SS2U021038;SS2U038341;SS2U044115;SS2U054113"
1313;Band 4.1-like protein 3;4;5.515245379;-0.133082244;0.283995972;0.556183503;0.940711848;0.829004481;0.367949811;"SS2U002768;SS2U038363;SS2U044191;SS2U051927"
1314;Band 4.1-like protein 5;3;3.05229442;0.958797267;-0.217376772;0.575378973;0.120300958;0.150899049;0.763990693;"SS2U003017;SS2U018035;SS2U018974"
1315;BarH-like 1 homeobox protein;1;1.922042482;-0.028411819;0.716829535;1.379280762;0.884798955;0.975047382;0.220744363;SS2U046834
1316;BarH-like 2 homeobox protein;1;3.311641708;-0.852813244;0.818481513;0.476293909;-0.764394333;0.127261114;0.052182323;SS2U036361
1317;Bardet-Biedl syndrome 1 protein;2;2.752392767;-0.401047915;-0.10095165;-0.704302169;0.002022377;0.470750661;0.634093134;"SS2U042092;SS2U053360"
1318;Bardet-Biedl syndrome 2 protein homolog;3;4.289265076;-0.352202496;-0.08319954;-0.640817823;-0.377058248;0.537636724;0.732872729;"SS2U030852;SS2U039310;SS2U052959"
1319;Bardet-Biedl syndrome 5 protein homolog;1;2.721337334;-1.302448524;-0.138481802;-1.485439956;-1.340835421;0.071880161;0.089868578;SS2U053465
1320;Bardet-Biedl syndrome 7 protein;2;2.283655665;-0.035416737;0.142287014;-0.341138772;-0.484702272;0.962463985;0.744156671;"SS2U038116;SS2U048360"
1321;Bardet-Biedl syndrome 7 protein homolog;2;2.034535003;0.481802048;-0.046552495;0.505998888;-0.20695097;0.483409999;0.794001503;"SS2U002284;SS2U017993"
1322;Barrier-to-autointegration factor;9;6.38284463;-0.063409312;-0.06172411;-0.486417018;-0.094012671;0.941797978;0.935666554;"SS2U012770;SS2U024817;SS2U026365;SS2U027550;SS2U029445;SS2U056845;SS2U058626;SS2U058991;SS2U059280"
1323;Basal cell adhesion molecule;5;6.794661898;1.361185664;0.071974128;1.33587354;1.81470841;0.105525542;0.072769163;"SS2U013424;SS2U013917;SS2U038122;SS2U050803;SS2U054268"
1324;Basement membrane-specific heparan sulfate proteoglycan core protein;2;6.497163861;0.982574453;0.222053489;0.686019564;1.234063862;0.149327173;0.328618479;"SS2U036530;SS2U041960"
1325;Basic helix-loop-helix domain-containing protein KIAA2018;3;3.12307994;-0.056777483;-0.175134691;-0.232504117;-0.186136162;0.937783861;0.992115458;"SS2U030468;SS2U034164;SS2U046875"
1326;Basic leucine zipper and W2 domain-containing protein 1-A;9;8.540569484;-0.648744858;-0.052597652;-0.735125823;-1.148031675;0.241778065;0.173238591;"SS2U010602;SS2U012001;SS2U013573;SS2U024569;SS2U027220;SS2U052728;SS2U055438;SS2U058396;SS2U058500"
1327;Basic leucine zipper and W2 domain-containing protein 2;4;2.667714741;-0.034292459;-0.115016158;-0.340909801;2.493867304;0.962463985;3.40E-11;"SS2U006698;SS2U011638;SS2U043834;SS2U051926"
1328;Basic proline-rich protein;5;5.044892972;-0.666226211;0.219596278;0.040051402;2.648214591;0.262300677;3.63E-08;"SS2U004964;SS2U004978;SS2U015535;SS2U052478;SS2U054275"
1329;Basigin;5;7.559306725;0.346633035;0.058543424;0.623707421;1.051131979;0.540550411;0.19143333;"SS2U002322;SS2U022746;SS2U027821;SS2U047332;SS2U059180"
1330;Battenin;4;3.45559621;0.204128913;-0.126168311;-0.132006551;0.045736798;0.728207646;0.994002833;"SS2U003153;SS2U004136;SS2U033861;SS2U048098"
1331;Bcl-2-like protein 1;4;5.082795065;0.187418342;-0.002384695;0.099545318;-0.281582556;0.748836284;0.947706742;"SS2U033927;SS2U043628;SS2U046253;SS2U055968"
1332;Bcl-2-related ovarian killer protein homolog A;2;1.988769569;0.706758102;0.640048639;1.696404775;2.487201725;0.315706561;0.001565595;"SS2U003983;SS2U021175"
1333;Bcl10-interacting CARD protein;4;3.70405736;0.601579194;-0.07112395;0.809382522;1.7545504;0.288330427;0.002413955;"SS2U025458;SS2U026308;SS2U048027;SS2U053054"
1334;Bcl2 antagonist of cell death;4;2.698369349;-0.750302305;0.039363456;-0.287042019;0.157129898;0.167643622;0.934461493;"SS2U010384;SS2U015850;SS2U053275;SS2U054996"
1335;Beclin-1;4;4.083777578;0.417220115;0.022867798;0.198460058;0.347643441;0.458850564;0.957111284;"SS2U008060;SS2U008061;SS2U012658;SS2U045153"
1336;Beta-1-syntrophin;1;3.864141042;0.335856705;0.08335583;0.23493438;0.676411435;0.534342302;0.643554538;SS2U053963
1337;Beta-13-N-acetylglucosaminyltransferase lunatic fringe;2;6.02039102;-0.719683783;0.184765833;-0.659184702;-1.773446151;0.283213919;0.032068311;"SS2U044034;SS2U054707"
1338;Beta-13-N-acetylglucosaminyltransferase radical fringe;1;2.736092154;0.748206609;-0.291189113;0.407636109;0.619001127;0.2324004;0.581196871;SS2U046473
1339;Beta-13-galactosyl-O-glycosyl-glycoprotein beta-16-N-acetylglucosaminyltransferase 4;5;2.87078303;0.264266115;0.202509709;0.460061341;0.400705798;0.651612956;0.897375315;"SS2U017471;SS2U017495;SS2U021249;SS2U047148;SS2U050461"
1340;Beta-13-galactosyltransferase 2;10;4.406291325;-0.05945129;0.42431379;0.510199954;1.247031891;0.928928973;0.122687281;"SS2U009528;SS2U010988;SS2U015963;SS2U016803;SS2U021671;SS2U029101;SS2U032046;SS2U044227;SS2U046258;SS2U052804"
1341;Beta-13-glucosyltransferase;2;2.715281241;0.689555076;0.032521314;0.898328486;1.126475837;0.245204986;0.166781878;"SS2U008960;SS2U019146"
1342;Beta-14 N-acetylgalactosaminyltransferase 1;3;2.744204887;0.417878978;0.30289497;1.007723862;1.305987331;0.492860642;0.128057454;"SS2U016943;SS2U021746;SS2U036828"
1343;Beta-14-galactosyltransferase 1;8;3.729108256;0.565823;0.07778197;0.293815061;0.953499794;0.268429633;0.269637828;"SS2U013249;SS2U020666;SS2U030066;SS2U032346;SS2U040318;SS2U043603;SS2U050134;SS2U057295"
1344;Beta-14-galactosyltransferase 3;1;2.807788036;1.454594816;-0.379676584;0.863616706;1.141276434;0.052261514;0.169674581;SS2U030048
1345;Beta-14-galactosyltransferase 4;3;3.958269768;0.431168179;-0.162590834;0.266373094;0.795180147;0.422175564;0.334032648;"SS2U039847;SS2U045930;SS2U052817"
1346;Beta-14-galactosyltransferase 5;1;1.81339119;1.152414598;-0.104792089;1.090924763;0.715113679;0.190715056;0.524352292;SS2U006484
1347;Beta-14-galactosyltransferase 7;2;2.278444423;-0.244042115;0.13419261;-0.3128766;-0.577593922;0.690820727;0.674936647;"SS2U010417;SS2U028599"
1348;Beta-2-glycoprotein 1;6;7.758816824;-0.316883472;0.430462007;0.573185865;0.517110978;0.64803697;0.882182295;"SS2U000775;SS2U027191;SS2U044918;SS2U050141;SS2U055244;SS2U055828"
1349;Beta-2-microglobulin;18;5.39081396;0.743948556;-0.433402525;-0.289747435;2.527363658;0.159178961;1.89E-12;"SS2U000108;SS2U000614;SS2U006087;SS2U007033;SS2U007332;SS2U007726;SS2U012932;SS2U020344;SS2U025487;SS2U031981;SS2U042707;SS2U042708;SS2U049786;SS2U053541;SS2U056755;SS2U058087;SS2U058630;SS2U059306"
1350;Beta-2-syntrophin;3;2.375242106;0.409859767;0.013514478;0.704618493;1.167017388;0.521231348;0.182536066;"SS2U017466;SS2U019129;SS2U041827"
1351;Beta-Ala-His dipeptidase;3;4.344905779;1.364716255;-0.0433196;1.449135951;3.157827776;0.065286136;1.81E-06;"SS2U016210;SS2U019983;SS2U057470"
1352;Beta-adducin;3;3.943742664;0.018416162;1.312257405;1.708816337;1.334847105;0.983603416;0.064953461;"SS2U021782;SS2U029278;SS2U036178"
1353;Beta-catenin-interacting protein 1;1;5.660087711;-0.685944533;0.370048851;-0.25667316;-0.809613435;0.258469254;0.35248934;SS2U056798
1354;Beta-catenin-like protein 1;7;6.599985853;-0.258612775;-0.142929532;-0.842557921;-1.37509795;0.669144935;0.061698347;"SS2U001318;SS2U006547;SS2U008616;SS2U013750;SS2U049069;SS2U051425;SS2U056113"
1355;Beta-centractin;6;6.492442514;0.148785145;0.019986104;0.195669715;0.016120233;0.805439913;0.993112952;"SS2U006048;SS2U008105;SS2U041377;SS2U041590;SS2U044393;SS2U056281"
1356;Beta-crystallin A1-1;1;4.564928817;-1.298602552;0.963271426;0.136726562;0.902993345;0.101099016;0.513990175;SS2U052294
1357;Beta-crystallin A1-2;2;6.172260706;-0.978914103;0.799426421;0.178899964;0.561872063;0.163359295;0.74165247;"SS2U029430;SS2U055042"
1358;Beta-crystallin A2;2;9.668539422;-1.060150306;0.691999213;-0.340910521;-0.420715926;0.178809654;0.53748391;"SS2U055854;SS2U058106"
1359;Beta-crystallin A3;3;10.24834536;-0.89876906;0.706030269;-0.213691136;-0.306474885;0.210157182;0.553654148;"SS2U031300;SS2U050105;SS2U050936"
1360;Beta-crystallin A3-1;1;9.197619603;-0.815713502;0.568954124;-0.127612907;-0.158761552;0.238886461;0.775168738;SS2U052590
1361;Beta-crystallin A4;2;10.35191519;-0.866711013;0.625780223;-0.042809561;-0.191910811;0.231990456;0.768986125;"SS2U055782;SS2U056992"
1362;Beta-crystallin B1;6;11.899702;-0.7627464;0.643549212;0.038391728;-0.043321778;0.266526148;0.803274726;"SS2U017897;SS2U026510;SS2U041875;SS2U044778;SS2U053680;SS2U054962"
1363;Beta-crystallin S-1;3;6.198320363;-0.93766782;3.156594234;4.145135356;4.324935957;0.185138338;3.43E-08;"SS2U026424;SS2U041868;SS2U050586"
1364;Beta-enolase;58;11.15556926;-0.138070555;0.675311037;2.137261904;3.550430542;0.821232012;5.17E-14;"SS2U004475;SS2U004515;SS2U004536;SS2U004569;SS2U004587;SS2U004616;SS2U004658;SS2U004672;SS2U004688;SS2U004707;SS2U004720;SS2U004747;SS2U004767;SS2U004777;SS2U004866;SS2U004876;SS2U004883;SS2U004914;SS2U004929;SS2U004941;SS2U004952;SS2U004962;SS2U004965;SS2U004973;SS2U004999;SS2U005039;SS2U00504…
1365;Beta-galactosidase;3;2.95343627;0.626177914;-0.169350678;0.523530825;1.15959831;0.261824258;0.094426487;"SS2U017559;SS2U035750;SS2U041212"
1366;Beta-galactosidase-1-like protein 2;5;3.293643387;-0.836965258;0.326896237;-0.15357904;0.561871836;0.152351079;0.712339258;"SS2U011419;SS2U015900;SS2U016317;SS2U022769;SS2U050634"
1367;Beta-galactoside-binding lectin;6;6.293530236;-0.124657876;0.146496797;0.794692864;1.234507225;0.843779305;0.07959216;"SS2U006196;SS2U034778;SS2U038883;SS2U043043;SS2U057553;SS2U058047"
1368;Beta-glucuronidase;5;6.071870877;0.090324377;-0.03113676;0.041631918;-0.100912518;0.887490502;0.999257081;"SS2U000424;SS2U041292;SS2U049615;SS2U049738;SS2U054219"
1369;Beta-hexosaminidase subunit alpha;1;2.352504508;0.593769819;-0.090884053;0.395417261;0.425308562;0.294363736;0.829831339;SS2U052495
1370;Beta-hexosaminidase subunit beta;6;5.377513419;0.253956022;0.043276551;0.303824308;1.233413972;0.659359212;0.05628946;"SS2U001956;SS2U007505;SS2U023033;SS2U024543;SS2U048860;SS2U058354"
1371;Beta-lactamase-like protein 2;1;1.86224904;0.465282118;-0.381768125;-0.106153466;0.245803591;0.417466573;0.836640584;SS2U051847
1372;Beta-mannosidase;2;2.252970919;-0.015300402;0.346126743;0.079680369;0.476675026;0.985587193;0.904410253;"SS2U003136;SS2U041459"
1373;Beta-microseminoprotein;1;2.657574132;0.35384714;2.519858442;3.84628942;5.314100993;0.627217863;2.50E-14;SS2U051842
1374;Beta-microseminoprotein A1;1;3.450827611;-0.930982592;0.983499633;1.052972935;2.320369335;0.14394665;0.002922258;SS2U051579
1375;Beta-parvin;3;5.485006585;-0.30130282;0.636437328;1.478458485;1.113959552;0.580440999;0.038950764;"SS2U005598;SS2U019929;SS2U054135"
1376;Beta-sarcoglycan;4;5.297371469;1.257068959;0.398239177;2.299377799;3.511357316;0.131230695;1.24E-05;"SS2U020380;SS2U020381;SS2U035339;SS2U036696"
1377;Beta-secretase 1;2;3.253826403;0.314177316;0.914201678;1.813203178;2.87387983;0.626473777;4.91E-06;"SS2U018582;SS2U041494"
1378;Beta-secretase 2;3;4.202665771;0.951397945;-0.290845507;0.466662677;1.133485213;0.128833159;0.134937995;"SS2U018572;SS2U021837;SS2U044180"
1379;Beta-soluble NSF attachment protein;9;5.420150342;0.186152775;0.923391022;1.564767406;1.852295495;0.77573728;0.009827283;"SS2U006070;SS2U007191;SS2U015152;SS2U023140;SS2U026219;SS2U031611;SS2U045030;SS2U047979;SS2U051021"
1380;Beta-synuclein;2;5.399817483;-0.492643192;1.289924639;1.481204589;2.102830973;0.362164597;0.003019579;"SS2U053696;SS2U055248"
1381;Beta-taxilin;4;6.918934252;0.191817327;0.087282599;1.142208718;2.469067017;0.797087864;3.83E-05;"SS2U026295;SS2U044752;SS2U053710;SS2U056641"
1382;Beta-type platelet-derived growth factor receptor;5;3.931320295;0.628512294;-0.177590344;0.808806704;1.565721018;0.266189186;0.006978655;"SS2U004143;SS2U004392;SS2U022718;SS2U035970;SS2U050914"
1383;Beta-ureidopropionase;3;4.341258141;0.132129447;0.292727812;0.921085975;1.885475482;0.834095875;0.000994536;"SS2U012885;SS2U012886;SS2U055998"
1384;Beta/gamma crystallin domain-containing protein 3;4;3.635205565;0.463817819;-0.141277313;0.095044375;0.447785983;0.391297686;0.818415337;"SS2U008281;SS2U020569;SS2U028242;SS2U039863"
1385;Betabeta-carotene 1515'-monooxygenase;3;2.99725093;-0.646650137;-0.214846694;-0.821796477;1.32888735;0.22904391;0.000360618;"SS2U026011;SS2U029082;SS2U048419"
1386;Betaine--homocysteine S-methyltransferase 1;2;9.187684492;0.47972606;-0.125768675;1.242523174;0.863196137;0.443073599;0.083906088;"SS2U055361;SS2U055560"
1387;Bifunctional 3'-phosphoadenosine 5'-phosphosulfate synthase 1;1;3.991585986;1.510042791;-0.364106276;1.139890204;0.775141955;0.067934031;0.259318838;SS2U034079
1388;Bifunctional 3'-phosphoadenosine 5'-phosphosulfate synthase 2;5;4.868993694;0.608314146;0.126458703;1.431266105;0.653687984;0.264636537;0.038399831;"SS2U017844;SS2U027274;SS2U040847;SS2U043160;SS2U054545"
1389;Bifunctional ATP-dependent dihydroxyacetone kinase/FAD-AMP lyase (cyclizing);2;3.263261619;0.597567257;0.046963339;0.363791034;-0.070344989;0.266982505;0.921128156;"SS2U022049;SS2U047473"
1390;Bifunctional UDP-N-acetylglucosamine 2-epimerase/N-acetylmannosamine kinase;5;5.406104959;0.583504783;0.233872158;0.817417048;0.67817357;0.336776424;0.606142118;"SS2U025744;SS2U028858;SS2U034642;SS2U035012;SS2U053171"
1391;Bifunctional aminoacyl-tRNA synthetase;8;6.77650114;-0.153640701;-0.131826592;-0.163876613;-0.36563556;0.797087864;0.960030756;"SS2U007568;SS2U007580;SS2U012330;SS2U022865;SS2U028607;SS2U031039;SS2U031886;SS2U055738"
1392;Bifunctional arginine demethylase and lysyl-hydroxylase JMJD6;2;2.124842783;0.686872806;-0.103663854;0.510449082;0.49660221;0.292345242;0.783165542;"SS2U011936;SS2U011937"
1393;Bifunctional heparan sulfate N-deacetylase/N-sulfotransferase 1;1;2.784851592;0.73749008;-0.137372317;0.989543036;0.82358062;0.300947213;0.348633882;SS2U024582
1394;Bifunctional heparan sulfate N-deacetylase/N-sulfotransferase 2;4;5.125517691;0.321862493;-0.041526208;0.254240855;0.121687081;0.585915315;0.98075699;"SS2U017578;SS2U024652;SS2U024653;SS2U040771"
1395;Bifunctional methylenetetrahydrofolate dehydrogenase/cyclohydrolase mitochondrial;4;6.14861028;-0.334360357;0.564403946;0.79952602;2.921236033;0.541678038;2.41E-10;"SS2U016227;SS2U016228;SS2U029828;SS2U058138"
1396;Bifunctional polynucleotide phosphatase/kinase;1;3.741878922;-0.031969712;-0.247819466;-0.625865079;-0.880454894;0.964154082;0.432527867;SS2U054466
1397;Bifunctional protein NCOAT;7;4.470517038;0.350665061;0.021467302;0.36763967;0.278425189;0.532795613;0.931565167;"SS2U024885;SS2U026138;SS2U028268;SS2U029894;SS2U033780;SS2U038614;SS2U051721"
1398;Bifunctional purine biosynthesis protein PURH;5;7.690914579;-0.152164156;-0.361741688;-0.56572945;-0.996187201;0.807944819;0.387937249;"SS2U006302;SS2U024702;SS2U024921;SS2U050149;SS2U057647"
1399;Biglycan;3;2.302517656;0.63096278;0.299190366;1.885567611;4.177729798;0.408709329;2.33E-11;"SS2U018271;SS2U026944;SS2U041055"
1400;Bile acid receptor;7;3.535333044;0.004307894;-0.673557769;-0.732946339;-1.702526008;0.99659348;0.116849128;"SS2U000232;SS2U002408;SS2U022998;SS2U033126;SS2U034179;SS2U038178;SS2U041057"
1401;Bile acid-CoA:amino acid N-acyltransferase;3;2.206618351;-0.747029685;0.076271417;-0.535556423;-0.597441243;0.203365878;0.650640972;"SS2U042209;SS2U045808;SS2U049804"
1402;Bile salt export pump;4;4.363847763;-0.559008084;-0.117643689;-0.772328357;-0.183525387;0.389141587;0.741906393;"SS2U014849;SS2U020041;SS2U029575;SS2U034632"
1403;Bile salt-activated lipase;2;2.115789426;0.312063455;0.423499396;0.554377593;0.977896079;0.67487925;0.610592372;"SS2U034765;SS2U055443"
1404;Biliverdin reductase A;3;3.488529083;0.611732911;-0.381156837;0.568519782;1.485724656;0.331523682;0.016271067;"SS2U015533;SS2U018349;SS2U022093"
1405;Biogenesis of lysosome-related organelles complex 1 subunit 1;2;3.975110445;-0.317780197;0.028960615;-0.562432228;-0.568149473;0.601565113;0.652555594;"SS2U048744;SS2U056072"
1406;Biogenesis of lysosome-related organelles complex 1 subunit 2;2;4.211050334;-0.546357354;-0.045230897;-0.81184018;-1.2068873;0.382362706;0.197721473;"SS2U028205;SS2U046113"
1407;Biogenesis of lysosome-related organelles complex 1 subunit 3;2;4.210983746;-0.372760938;-0.022383481;-0.323355552;-0.193448797;0.50123177;0.963629491;"SS2U008767;SS2U056956"
1408;Biogenesis of lysosome-related organelles complex-1 subunit 2;1;3.738827317;-0.271465549;-0.106647354;-0.61958833;-0.787167431;0.668681753;0.530658995;SS2U057145
1409;Biorientation of chromosomes in cell division protein 1;3;4.59044148;-0.561244293;-0.004894804;-0.531193364;-0.910195629;0.290531537;0.343638532;"SS2U036595;SS2U050481;SS2U058005"
1410;Biotin--protein ligase;5;4.559771031;0.668675505;-0.00916739;0.312629887;0.593101702;0.206946197;0.72583519;"SS2U002866;SS2U022750;SS2U023915;SS2U024889;SS2U055899"
1411;Biotinidase;4;3.553434224;0.405442472;0.472028642;2.332838139;-0.026973143;0.471058866;3.85E-07;"SS2U026818;SS2U031358;SS2U031780;SS2U056813"
1412;Bis(5'-adenosyl)-triphosphatase;2;2.385543212;-0.305787132;0.17589996;0.072194296;-0.130856375;0.607110837;0.983437449;"SS2U010401;SS2U040074"
1413;Bis(5'-nucleosyl)-tetraphosphatase [asymmetrical];1;3.830461987;0.017352095;-0.240891637;-0.212735273;-0.987223685;0.982216525;0.386053554;SS2U020105
1414;Bisphosphoglycerate mutase;3;3.027967505;-0.05013485;0.468977857;0.421933596;0.247795535;0.943262543;0.895374356;"SS2U022709;SS2U031488;SS2U048792"
1415;Bladder cancer-associated protein;2;4.930858248;-0.466026354;0.007496929;-0.253841542;-0.228180166;0.356146469;0.966456279;"SS2U048706;SS2U057375"
1416;Blastomere cadherin;2;2.143689519;0.926819918;-0.071435942;0.316178848;0.760859435;0.098366664;0.494875366;"SS2U008371;SS2U031060"
1417;Bleomycin hydrolase;4;7.184122317;-0.48677127;-0.0010646;-0.854043768;-1.33279753;0.402464017;0.070006267;"SS2U012249;SS2U023434;SS2U054397;SS2U055549"
1418;Blood vessel epicardial substance;3;2.815633427;0.143544543;0.044850054;1.27977236;2.714334254;0.872889973;4.84E-05;"SS2U012219;SS2U014646;SS2U048862"
1419;Bloom syndrome protein;2;2.362007392;-0.444434468;-0.491043855;-1.135559141;-1.812670963;0.427900065;0.009857419;"SS2U015008;SS2U021117"
1420;BolA-like protein 1;2;4.822904029;-0.433376055;0.175434783;-0.181515413;-0.09831344;0.423491076;0.961803082;"SS2U010246;SS2U053494"
1421;BolA-like protein 2;3;4.612978402;-0.540697184;0.121432546;-0.749983395;-1.152880157;0.472627884;0.320199453;"SS2U046157;SS2U050435;SS2U052231"
1422;BolA-like protein 3;3;1.79479028;-1.367490807;-0.030028565;-0.924122033;-0.821250303;0.062191755;0.518282332;"SS2U006854;SS2U025544;SS2U057554"
1423;Bone morphogenetic protein 1;4;4.699552621;0.763564816;-0.102687692;1.515357365;2.437280112;0.263913995;0.000119735;"SS2U004389;SS2U028453;SS2U036112;SS2U042539"
1424;Bone morphogenetic protein 2;3;2.427495666;0.136478037;0.15655708;0.5985982;1.454789162;0.835773465;0.033641572;"SS2U035801;SS2U040251;SS2U046051"
1425;Bone morphogenetic protein 3B;2;2.638033098;0.500518654;-0.04307643;1.225750618;2.035144114;0.458850564;0.001560829;"SS2U019173;SS2U022846"
1426;Bone morphogenetic protein 4;2;4.945137489;0.400807489;-0.23011542;0.195725019;0.31541574;0.487744138;0.868600408;"SS2U044331;SS2U049203"
1427;Bone morphogenetic protein 6;1;2.742026093;-0.08887272;-0.164466915;-0.39409412;-0.357082884;0.897097208;0.935802917;SS2U042734
1428;Bone morphogenetic protein receptor type-1A;1;2.55535275;0.287329584;-0.305746155;0.412048256;0.488879762;0.675061982;0.628141603;SS2U047560
1429;Bone morphogenetic protein receptor type-1B;2;4.368116523;0.665508049;-0.744490545;-0.169449871;-0.863811514;0.307954281;0.554632754;"SS2U017161;SS2U018591"
1430;Borealin;4;5.597967769;-0.292246281;-0.163003749;-0.875815089;-2.023332196;0.610906244;0.001192011;"SS2U016580;SS2U021535;SS2U049297;SS2U049782"
1431;Box C/D snoRNA protein 1;1;2.759652114;0.195155008;-0.483381307;-0.390642386;-1.260736342;0.760813146;0.207909236;SS2U044587
1432;Brain acid soluble protein 1;2;5.222871792;-0.000343647;-0.148516324;-0.015023582;-0.748617558;0.999467272;0.639175815;"SS2U001378;SS2U043831"
1433;Brain acid soluble protein 1 homolog;1;2.65406765;-0.082996058;1.501675165;2.494104942;2.385462392;0.920027875;0.000835996;SS2U015370
1434;Brain mitochondrial carrier protein 1;1;3.666928574;1.202246896;-0.037239875;1.015035759;0.704354368;0.120015723;0.487720992;SS2U035731
1435;Brain protein 16;7;5.160833403;-0.444635417;-0.11715879;-1.069543137;-1.136464319;0.461735216;0.120550574;"SS2U008124;SS2U016036;SS2U030683;SS2U044089;SS2U044882;SS2U049905;SS2U054661"
1436;Brain protein 44;3;5.61510236;-0.078636464;0.137033398;0.181929029;0.72675036;0.908521333;0.618089147;"SS2U013181;SS2U051682;SS2U059071"
1437;Brain protein 44-like protein;11;5.539774161;-1.004950295;0.200519346;-0.725465426;0.25604589;0.130428685;0.536774247;"SS2U012718;SS2U013210;SS2U022805;SS2U026877;SS2U029248;SS2U031604;SS2U033598;SS2U038409;SS2U040550;SS2U058379;SS2U059185"
1438;Brain protein I3;2;2.287142605;1.628312966;-0.133554381;0.686836932;1.649362044;0.023176397;0.047006196;"SS2U004025;SS2U048667"
1439;Brain-specific angiogenesis inhibitor 1-associated protein 2;3;3.187132631;0.345222479;0.278183247;0.507984826;0.663432015;0.539451518;0.735782461;"SS2U002481;SS2U014007;SS2U032090"
1440;Brain-specific angiogenesis inhibitor 3;5;2.908171441;-0.73440058;0.874147081;0.777602897;1.383666166;0.160189156;0.111031293;"SS2U002416;SS2U009376;SS2U009377;SS2U015811;SS2U047752"
1441;Branched-chain-amino-acid aminotransferase cytosolic;3;6.000566255;0.360935329;-0.298105426;0.302551837;0.644285807;0.583750041;0.545347073;"SS2U033971;SS2U046546;SS2U055182"
1442;Breakpoint cluster region protein;4;1.91983243;0.115894182;-0.509537124;-0.732326054;0.677775551;0.865773831;0.063510686;"SS2U017273;SS2U041729;SS2U042892;SS2U052380"
1443;Breast cancer anti-estrogen resistance protein 3;5;4.693987972;0.837441161;-0.236302985;0.591661869;1.285266153;0.111064823;0.018457703;"SS2U009515;SS2U011143;SS2U038596;SS2U043802;SS2U052192"
1444;Breast cancer metastasis-suppressor 1-like protein;5;4.407122043;0.155603169;-0.197127981;-0.085363016;-0.347817717;0.797087864;0.961917375;"SS2U002542;SS2U015291;SS2U035311;SS2U037333;SS2U040776"
1445;Breast cancer type 2 susceptibility protein;10;2.838071816;0.862808943;-0.556864372;0.079707874;1.710932962;0.264456585;0.018825137;"SS2U000807;SS2U000826;SS2U000854;SS2U001015;SS2U001375;SS2U016807;SS2U031916;SS2U040982;SS2U047034;SS2U051045"
1446;Brefeldin A-inhibited guanine nucleotide-exchange protein 1;5;4.495875169;-0.192216324;0.08027386;0.033608166;0.31025789;0.743692573;0.966975352;"SS2U003639;SS2U007187;SS2U034603;SS2U039525;SS2U048137"
1447;Bridging integrator 2;7;2.645391463;0.135446688;-0.211625102;-0.220486364;0.409363178;0.829744413;0.678693238;"SS2U008137;SS2U016746;SS2U020032;SS2U039392;SS2U043063;SS2U048529;SS2U049995"
1448;Bridging integrator 3;1;3.569838685;0.621792504;-0.112183478;0.344154362;0.24557098;0.254984647;0.903763699;SS2U044745
1449;Bromodomain adjacent to zinc finger domain protein 1A;3;4.718561499;-0.162021484;-0.037717639;-0.458192832;-1.400097489;0.785762697;0.047352901;"SS2U021077;SS2U043141;SS2U052392"
1450;Bromodomain adjacent to zinc finger domain protein 2B;5;6.308072498;0.201714356;0.118690102;0.189707273;-0.687169934;0.737998436;0.44062684;"SS2U002901;SS2U004448;SS2U016916;SS2U048716;SS2U053052"
1451;Bromodomain and PHD finger-containing protein 3;4;3.544168221;-0.001342274;-0.073574775;0.16777257;0.250969986;0.998423705;0.96478208;"SS2U019225;SS2U019653;SS2U024139;SS2U037744"
1452;Bromodomain-containing protein 1;1;2.338176003;0.37299431;-0.433808993;0.049039978;-0.188200054;0.532896397;0.905880496;SS2U020718
1453;Bromodomain-containing protein 2;5;5.685479553;0.599218891;-0.264027461;0.470706224;0.168955624;0.321797266;0.769261433;"SS2U003445;SS2U004459;SS2U014750;SS2U029142;SS2U044666"
1454;Bromodomain-containing protein 3;8;6.199634737;0.646592467;-0.147720043;0.475418946;0.099216382;0.285987161;0.844465425;"SS2U002855;SS2U016154;SS2U023143;SS2U023549;SS2U029525;SS2U036565;SS2U036773;SS2U041976"
1455;Bromodomain-containing protein 4;3;2.744113373;0.040465199;-0.158068149;-0.024583439;-0.209352051;0.955249833;0.991755903;"SS2U021062;SS2U023418;SS2U036188"
1456;Bromodomain-containing protein 7;4;6.707188719;-0.529920991;0.006347358;-0.679660783;-1.106461867;0.334366761;0.167168654;"SS2U014072;SS2U037196;SS2U054468;SS2U056651"
1457;Bromodomain-containing protein 8;4;5.911142405;-0.032171603;0.124817064;0.015412172;-0.57527904;0.963210212;0.653098436;"SS2U024131;SS2U033863;SS2U040716;SS2U043119"
1458;Bromodomain-containing protein 9;1;3.169268785;0.331856761;-0.045393452;0.383931733;-0.033330422;0.571141184;0.902836286;SS2U003833
1459;Bromodomain-containing protein DDB_G0280777;2;3.055213707;0.466934869;-0.055363126;0.426855117;0.836230879;0.420735192;0.425645329;"SS2U037505;SS2U041737"
1460;Brorin;2;2.695115966;-0.675255892;0.051128063;-0.488491109;0.019417566;0.247512423;0.865315032;"SS2U041567;SS2U051588"
1461;Brother of CDO;2;4.679043132;1.050886056;-0.484475486;0.328194325;0.040628089;0.134577942;0.812799774;"SS2U016505;SS2U016710"
1462;Bullous pemphigoid antigen 1;8;4.908387007;-0.402616993;0.596287145;0.504990979;0.734203392;0.483764798;0.697961356;"SS2U015514;SS2U016699;SS2U016700;SS2U017561;SS2U020892;SS2U024189;SS2U036260;SS2U047659"
1463;Butyrate response factor 1;10;6.486668863;0.231434554;-0.244191669;-0.164513232;0.138340925;0.691286503;0.941092517;"SS2U001313;SS2U013250;SS2U013986;SS2U042298;SS2U047186;SS2U048472;SS2U054298;SS2U056927;SS2U057752;SS2U058317"
1464;Butyrate response factor 2;4;6.621041808;-0.085142678;-0.108016043;-0.148677006;0.075455461;0.906825549;0.992706463;"SS2U042923;SS2U049785;SS2U051879;SS2U058157"
1465;Butyrophilin subfamily 1 member A1;17;3.773642018;0.351007178;-0.111550871;0.484683475;1.815566338;0.567096766;0.001149545;"SS2U003241;SS2U004140;SS2U007920;SS2U007921;SS2U009338;SS2U009539;SS2U009788;SS2U009800;SS2U010892;SS2U011224;SS2U011255;SS2U017730;SS2U032811;SS2U033321;SS2U036205;SS2U038550;SS2U047354"
1466;Bystin;4;6.278520936;-0.252154463;-0.318225146;-0.559754497;-1.298231169;0.653916813;0.111144616;"SS2U012734;SS2U012735;SS2U035349;SS2U055923"
1467;C-1-tetrahydrofolate synthase cytoplasmic;5;6.521147668;0.082025535;-0.221234608;-0.52294926;-0.953604644;0.900152268;0.372512078;"SS2U019177;SS2U027154;SS2U044820;SS2U049279;SS2U051404"
1468;C-4 methylsterol oxidase;3;5.649176127;-0.038768464;0.429784773;-0.348948835;0.186436517;0.958441013;0.642327391;"SS2U035956;SS2U049028;SS2U049507"
1469;C-C motif chemokine 4;4;1.917115991;0.265941674;0.307421923;1.727579088;5.057964793;0.722807532;1.42E-24;"SS2U016256;SS2U032504;SS2U043883;SS2U050767"
1470;C-Jun-amino-terminal kinase-interacting protein 1;5;2.579160291;-0.193644308;1.15880344;1.101854882;1.428499025;0.754670333;0.083327407;"SS2U009336;SS2U015080;SS2U020537;SS2U024151;SS2U024152"
1471;C-Jun-amino-terminal kinase-interacting protein 4;5;3.770666666;0.101866773;0.018438818;0.263111209;0.77543063;0.873324286;0.466609939;"SS2U022006;SS2U029287;SS2U033125;SS2U038952;SS2U042328"
1472;C-Maf-inducing protein;1;2.298531111;0.795579812;0.635209043;1.493617746;1.239626018;0.252504884;0.185442694;SS2U033567
1473;C-Myc-binding protein;8;4.18366219;-1.069394943;0.174069123;-0.913861711;-1.213266668;0.099126498;0.11273059;"SS2U004211;SS2U013061;SS2U018597;SS2U019595;SS2U040588;SS2U043277;SS2U055864;SS2U056129"
1474;C-X-C chemokine receptor type 3;7;3.022481257;-0.80090192;0.284632983;-0.32497095;0.37076847;0.214937587;0.799110125;"SS2U001338;SS2U002947;SS2U023632;SS2U046225;SS2U046391;SS2U048160;SS2U051560"
1475;C-X-C chemokine receptor type 4;3;2.569968131;0.046647137;-0.313736879;-0.628006899;0.152938418;0.947875672;0.5825034;"SS2U033424;SS2U057098;SS2U057593"
1476;C-X-C motif chemokine 14;3;3.896821697;-0.551058476;0.1097815;-0.086589157;0.804016451;0.408985846;0.559102221;"SS2U050499;SS2U054808;SS2U057073"
1477;C-factor;2;2.038827322;-0.045154404;-0.04197845;0.376210756;0.712354851;0.952410785;0.5825034;"SS2U023110;SS2U049045"
1478;C-myc promoter-binding protein;1;1.985935051;1.402068833;-0.063830631;1.255736769;1.341758531;0.052918946;0.088469076;SS2U027148
1479;C-reactive protein;2;4.918218361;-1.000401006;0.629985259;0.722795835;0.209332556;0.087384289;0.645716754;"SS2U027094;SS2U055690"
1480;C-terminal-binding protein 1;4;5.535324621;0.205042614;0.487416344;0.709799258;0.477108511;0.731950536;0.702996618;"SS2U001590;SS2U038988;SS2U042832;SS2U052822"
1481;C-terminal-binding protein 2;4;5.739415853;1.099124052;0.106062037;1.202092497;0.89026619;0.129352295;0.30902119;"SS2U002796;SS2U003389;SS2U032940;SS2U043100"
1482;C-type lectin domain family 18 member A;2;2.20188856;0.019369881;1.032559562;0.469584583;-0.594952356;0.980984776;0.041556735;"SS2U035944;SS2U041474"
1483;C-type lectin domain family 4 member E;19;4.307802913;-0.640123262;0.313862288;-0.086971364;0.309292357;0.274683688;0.924730352;"SS2U007201;SS2U009830;SS2U011048;SS2U024395;SS2U024813;SS2U027170;SS2U031374;SS2U031723;SS2U034442;SS2U035633;SS2U038030;SS2U043356;SS2U043891;SS2U048323;SS2U048343;SS2U049696;SS2U051315;SS2U054008;SS2U058881"
1484;C-type lectin domain family 4 member M;6;3.183864374;-0.227319207;-0.043892583;0.029886531;1.658985767;0.714317386;0.000844184;"SS2U009136;SS2U031495;SS2U033283;SS2U045478;SS2U047921;SS2U058571"
1485;C-type mannose receptor 2;7;5.141554934;0.86016645;-0.27686739;0.499669254;1.002828006;0.130428685;0.147696433;"SS2U009088;SS2U023631;SS2U023752;SS2U023753;SS2U028271;SS2U028781;SS2U050924"
1486;C-type natriuretic peptide 1;1;1.923161094;-0.175560033;-1.193914217;0.73154956;4.021023046;0.824089606;3.89E-22;SS2U057672
1487;C1GALT1-specific chaperone 1;3;3.578131067;0.435992564;0.167085344;0.469398808;0.628644884;0.417829872;0.737721829;"SS2U050543;SS2U051383;SS2U053895"
1488;C3 and PZP-like alpha-2-macroglobulin domain-containing protein 8;1;5.012528848;0.878000641;-0.324421475;0.952869823;1.593753187;0.249442928;0.052638342;SS2U035587
1489;C4b-binding protein alpha chain;6;2.710580633;-0.797560345;0.326324415;-0.539963769;-0.097421904;0.150899049;0.594287492;"SS2U025203;SS2U026074;SS2U039623;SS2U045406;SS2U046808;SS2U055268"
1490;C5a anaphylatoxin chemotactic receptor;2;3.217380666;-0.583949536;0.51260615;0.122040197;0.875186035;0.329908236;0.53766554;"SS2U029123;SS2U054026"
1491;CAAX prenyl protease 1 homolog;2;4.550872736;-0.157792809;0.008308168;-0.188320064;-0.439071863;0.811544616;0.913534183;"SS2U013126;SS2U055622"
1492;CAD protein;4;5.741692268;0.497585321;-0.545804481;-0.699365153;-1.415444757;0.389025957;0.143145222;"SS2U020637;SS2U032579;SS2U034278;SS2U035076"
1493;CAP-Gly domain-containing linker protein 1;7;4.697831045;-0.602231417;0.183954363;-0.013757398;0.683542361;0.280973863;0.64581516;"SS2U003645;SS2U008923;SS2U020668;SS2U022247;SS2U033064;SS2U052476;SS2U053210"
1494;CAP-Gly domain-containing linker protein 2;1;2.449505671;-0.06405701;0.521353305;0.407321593;-0.37576638;0.9326446;0.488760068;SS2U022948
1495;CAP-Gly domain-containing linker protein 3;4;4.542049837;0.436032257;0.122788621;0.789093844;0.505123187;0.562556247;0.743013874;"SS2U004194;SS2U022853;SS2U038254;SS2U041994"
1496;CASP8-associated protein 2;3;1.857362396;-0.714863311;-0.181323381;-0.759880427;-0.661898283;0.207073486;0.58277196;"SS2U014489;SS2U016982;SS2U022714"
1497;CB1 cannabinoid receptor-interacting protein 1;2;4.72792524;-0.533603343;1.200602766;0.831762026;0.521054365;0.321802867;0.211712039;"SS2U025064;SS2U052128"
1498;CBP80/20-dependent translation initiation factor;3;2.149679718;1.016062198;-0.472704345;0.842012496;0.669181546;0.153012772;0.278430676;"SS2U001495;SS2U003316;SS2U023057"
1499;CCAAT/enhancer-binding protein alpha;5;4.453273431;0.58416276;-0.360129272;-0.002611349;0.834678086;0.271083441;0.161309841;"SS2U008945;SS2U013276;SS2U030782;SS2U052883;SS2U056052"
1500;CCAAT/enhancer-binding protein beta;3;3.368435392;-0.021026094;-0.100917408;-0.406665851;-0.391344943;0.979714527;0.920183862;"SS2U010790;SS2U058560;SS2U058767"
1501;CCAAT/enhancer-binding protein delta;13;5.03921175;0.036589293;0.308369641;0.516530662;3.45776304;0.960238102;5.25E-17;"SS2U006997;SS2U007346;SS2U007791;SS2U010162;SS2U010520;SS2U011283;SS2U011990;SS2U013551;SS2U034618;SS2U037303;SS2U038818;SS2U058928;SS2U058951"
1502;CCAAT/enhancer-binding protein zeta;4;4.148051598;0.576662907;-0.463392485;0.16053972;-0.49382666;0.338681571;0.708086487;"SS2U018768;SS2U039400;SS2U043714;SS2U051059"
1503;CCR4-NOT transcription complex subunit 1;9;8.237616486;0.291614503;-0.181170083;0.064602061;-0.432364742;0.631023774;0.887944072;"SS2U002775;SS2U003610;SS2U016720;SS2U017078;SS2U024038;SS2U028071;SS2U030282;SS2U043227;SS2U049237"
1504;CCR4-NOT transcription complex subunit 10;3;4.948199949;-0.318586409;0.062475997;-0.59839476;-0.468459277;0.585365294;0.632164941;"SS2U032302;SS2U047684;SS2U051526"
1505;CCR4-NOT transcription complex subunit 2;5;5.67637692;0.169319447;-0.021280924;-0.082108346;-0.368538479;0.774280978;0.939690137;"SS2U021311;SS2U021714;SS2U032766;SS2U033719;SS2U047270"
1506;CCR4-NOT transcription complex subunit 3;8;6.483984379;-0.001682372;0.014060855;-0.227075436;-0.667858563;0.997996493;0.626331578;"SS2U016591;SS2U023496;SS2U029456;SS2U039815;SS2U046203;SS2U049328;SS2U051394;SS2U051395"
1507;CCR4-NOT transcription complex subunit 6;6;5.202239641;1.197966197;-0.079710716;0.983770617;0.649156689;0.13496951;0.53766554;"SS2U006264;SS2U013555;SS2U013556;SS2U015053;SS2U020822;SS2U026147"
1508;CCR4-NOT transcription complex subunit 6-like;4;5.428219222;0.018600063;0.222163426;0.640635604;0.962929123;0.980289649;0.317963155;"SS2U006265;SS2U016760;SS2U023730;SS2U047992"
1509;CCR4-NOT transcription complex subunit 7;5;2.613438729;-0.775439402;0.507327657;-0.290661194;-0.077135433;0.207518175;0.710319993;"SS2U008213;SS2U012075;SS2U027047;SS2U040818;SS2U046895"
1510;CCR4-NOT transcription complex subunit 8;4;5.265740435;-0.955754181;-0.005833183;-0.969069495;-1.206498942;0.124053576;0.14123727;"SS2U013489;SS2U050166;SS2U056078;SS2U057038"
1511;CD151 antigen;2;4.457834307;1.022504378;-0.156911991;0.888289803;1.135061402;0.14962952;0.221308337;"SS2U004094;SS2U047100"
1512;CD166 antigen homolog;2;3.801277238;0.730010724;-0.008334005;1.022735485;0.544729352;0.207518175;0.274677122;"SS2U020031;SS2U039086"
1513;CD166 antigen homolog A;7;5.451965103;0.532087114;0.047717094;0.375320942;0.320743966;0.311359186;0.921917555;"SS2U002246;SS2U011467;SS2U033038;SS2U039087;SS2U041749;SS2U044549;SS2U052467"
1514;CD2 antigen cytoplasmic tail-binding protein 2;1;5.923689471;-0.583347233;0.070161605;-0.855778966;-1.191369425;0.359514111;0.171285077;SS2U055091
1515;CD209 antigen;4;2.818040218;0.716229531;0.089949093;0.219748998;2.350980285;0.266758423;4.22E-05;"SS2U010380;SS2U033167;SS2U040347;SS2U040665"
1516;CD209 antigen-like protein A;11;2.206738616;-0.960469066;-0.000364906;-0.748968895;0.153350554;0.134577942;0.614957923;"SS2U009399;SS2U009494;SS2U009742;SS2U009743;SS2U012894;SS2U016446;SS2U031842;SS2U037433;SS2U040012;SS2U045812;SS2U056286"
1517;CD209 antigen-like protein E;4;2.588337402;-0.311127542;0.545091491;0.408591788;1.392809523;0.593085224;0.075697682;"SS2U010636;SS2U010637;SS2U057653;SS2U058925"
1518;CD276 antigen;8;4.984177397;0.883640627;0.288207698;1.03972895;1.397826696;0.123780604;0.069554823;"SS2U006857;SS2U013017;SS2U018863;SS2U042716;SS2U044568;SS2U044569;SS2U048087;SS2U048597"
1519;CD302 antigen;4;4.402811234;-0.209939687;-0.192388369;-0.164256188;0.439048668;0.761295027;0.769559752;"SS2U011488;SS2U021019;SS2U057841;SS2U057945"
1520;CD59 glycoprotein;3;5.432785262;0.064588902;0.206666846;0.123176661;2.819598014;0.927296064;2.79E-11;"SS2U012476;SS2U058811;SS2U059077"
1521;CD63 antigen;11;6.610697291;0.370893148;-0.259144898;-0.060877178;0.286277057;0.481229598;0.850597791;"SS2U001050;SS2U007814;SS2U008526;SS2U024178;SS2U032085;SS2U033833;SS2U038508;SS2U044108;SS2U052555;SS2U056807;SS2U059262"
1522;CD81 antigen;5;8.083395365;-0.269493217;0.060908925;-0.00374712;0.353728349;0.63471673;0.936440813;"SS2U010021;SS2U010933;SS2U026917;SS2U037583;SS2U058467"
1523;CD82 antigen;5;4.408264437;0.435403977;-0.03957389;1.003487942;1.40151136;0.450101837;0.021531949;"SS2U010186;SS2U033879;SS2U043010;SS2U049646;SS2U052695"
1524;CD9 antigen;17;6.280663541;0.349838887;0.118530447;0.352437205;1.641961431;0.525481135;0.003085345;"SS2U000062;SS2U019925;SS2U023707;SS2U026632;SS2U034292;SS2U037118;SS2U041945;SS2U044179;SS2U045111;SS2U045112;SS2U045839;SS2U047498;SS2U051951;SS2U053829;SS2U054908;SS2U057620;SS2U058245"
1525;CD97 antigen;3;4.094508749;0.135458181;0.195517284;0.402334975;1.962893397;0.826655283;6.70E-05;"SS2U013686;SS2U057352;SS2U057691"
1526;CD99 antigen-like protein 2;10;6.288573269;-0.252848044;0.28026602;0.661369288;1.026092045;0.710190642;0.40976039;"SS2U002295;SS2U003193;SS2U006993;SS2U011751;SS2U012611;SS2U012612;SS2U019338;SS2U046471;SS2U058201;SS2U058642"
1527;CDC42 small effector protein 1;3;3.233370019;0.535496783;-0.31412567;0.678750077;1.131908757;0.336129442;0.053794931;"SS2U017708;SS2U033370;SS2U045020"
1528;CDC42 small effector protein 2;3;3.71956916;-0.343010039;-0.211065129;-0.617881374;-0.30433862;0.562813303;0.833641767;"SS2U008231;SS2U049649;SS2U057259"
1529;CDC45-related protein;4;4.425135384;-0.128400566;-0.410785628;-0.985637452;-2.03167373;0.837742635;0.001447067;"SS2U022496;SS2U046528;SS2U047953;SS2U053264"
1530;CDGSH iron sulfur domain-containing protein 1;9;4.776733822;0.188728042;-0.176605603;0.548669629;2.005483825;0.761248023;1.77E-05;"SS2U012619;SS2U013856;SS2U034830;SS2U036780;SS2U038903;SS2U040288;SS2U047029;SS2U051791;SS2U058838"
1531;CDGSH iron sulfur domain-containing protein 2A;1;2.068112335;-1.584890855;0.273912516;-0.736317572;-0.476087497;0.031104024;0.601118922;SS2U056341
1532;CDGSH iron sulfur domain-containing protein 3 mitochondrial;3;4.049228765;-0.134773938;-0.323298001;-0.258715365;0.313761655;0.827137556;0.684592538;"SS2U021578;SS2U055040;SS2U055179"
1533;CDK-activating kinase assembly factor MAT1;5;2.622285777;-0.259064562;0.0469437;-0.476353915;-0.752499786;0.661008591;0.468338275;"SS2U012066;SS2U017006;SS2U019633;SS2U019947;SS2U025405"
1534;CDK5 and ABL1 enzyme substrate 2;3;2.040342876;0.106281878;0.040315035;0.582815397;1.120166612;0.873626823;0.151995074;"SS2U015228;SS2U022505;SS2U022715"
1535;CDK5 regulatory subunit-associated protein 1-like 1;2;2.442550769;1.371672266;-0.283901652;0.757168743;0.951999042;0.072805965;0.365638784;"SS2U001597;SS2U015648"
1536;CDK5 regulatory subunit-associated protein 2;1;2.802496776;0.425919494;-0.615995137;-0.378742507;-0.17852934;0.487092551;0.842352242;SS2U033767
1537;CDK5 regulatory subunit-associated protein 3;1;5.900502936;0.113003978;-0.045770374;-0.303729155;-0.917673565;0.863462145;0.411431644;SS2U054226
1538;CDKN2A-interacting protein;1;1.899383185;0.481370162;-0.128293757;0.211163465;0.742946674;0.40150344;0.511883398;SS2U024406
1539;CDKN2AIP N-terminal-like protein;3;5.641790719;-1.181129604;0.238114692;-1.377246197;-2.184613738;0.098157662;0.00206518;"SS2U012982;SS2U042043;SS2U055216"
1540;CDP-diacylglycerol--glycerol-3-phosphate 3-phosphatidyltransferase mitochondrial;3;4.244379815;0.211796531;-0.218745109;-0.144936606;-0.085075854;0.718783117;0.993409222;"SS2U024559;SS2U036860;SS2U050856"
1541;CDP-diacylglycerol--inositol 3-phosphatidyltransferase;1;3.581344513;1.571002195;0.032262114;0.9620546;1.715720584;0.025378085;0.04205117;SS2U044916
1542;CDP-diacylglycerol--serine O-phosphatidyltransferase;7;4.563494458;0.962976044;-0.266496657;0.445713268;0.846329055;0.107552936;0.314749059;"SS2U006907;SS2U018561;SS2U020516;SS2U020991;SS2U035520;SS2U035521;SS2U051561"
1543;CKLF-like MARVEL transmembrane domain-containing protein 3;4;3.664924371;-0.843427471;-0.106374301;-0.787479853;-0.569511514;0.175015619;0.652872703;"SS2U029404;SS2U046649;SS2U055496;SS2U056376"
1544;CKLF-like MARVEL transmembrane domain-containing protein 4;2;2.807085744;1.072946298;-0.126765401;1.138190894;1.418614264;0.069654617;0.017780953;"SS2U017759;SS2U028033"
1545;CKLF-like MARVEL transmembrane domain-containing protein 7;3;3.598469615;-0.131036347;-0.312655186;-0.064440127;0.115384651;0.845719639;0.944718474;"SS2U010983;SS2U042866;SS2U057150"
1546;CLIP-associating protein 1;1;3.321701508;0.998796451;0.028967149;1.034219119;1.069288079;0.159210313;0.301060536;SS2U026690
1547;CLIP-associating protein 2;3;5.710836937;0.463642659;-0.137046601;0.500765845;0.45007242;0.467260132;0.766416831;"SS2U014764;SS2U024423;SS2U050225"
1548;CMP-N-acetylneuraminate-beta-14-galactoside alpha-23-sialyltransferase;8;3.052255108;0.267217648;0.370587809;1.02310264;1.231191094;0.645678099;0.099401155;"SS2U002049;SS2U009312;SS2U018089;SS2U030673;SS2U032670;SS2U040777;SS2U041953;SS2U044651"
1549;CMP-N-acetylneuraminate-beta-galactosamide-alpha-2 3-sialyltransferase 1;3;2.825434052;-0.056220711;0.083106685;-0.541540359;0.422913628;0.937086628;0.434276564;"SS2U000762;SS2U002533;SS2U029782"
1550;CMP-N-acetylneuraminate-beta-galactosamide-alpha-2 3-sialyltransferase 2;2;3.01349665;0.548412187;0.085087888;0.165567783;0.770667692;0.291457258;0.514329277;"SS2U033239;SS2U054694"
1551;CMP-sialic acid transporter;4;3.829354505;-0.33895647;0.264003064;-0.309950077;-0.428709404;0.561551067;0.681300326;"SS2U021170;SS2U021612;SS2U054141;SS2U054442"
1552;COBW domain-containing protein 1;4;3.213465539;-0.068585988;-0.17676447;0.079381225;0.073688294;0.92698019;0.989961948;"SS2U021977;SS2U023980;SS2U029457;SS2U054081"
1553;COMM domain-containing protein 1;2;3.601786485;-0.227265637;0.144343232;-0.130929527;-0.152958445;0.734137101;0.982637357;"SS2U034702;SS2U052275"
1554;COMM domain-containing protein 10;1;3.588264727;-0.113999758;-0.295098292;-0.646829317;-0.760485452;0.857598036;0.544442714;SS2U048906
1555;COMM domain-containing protein 2;1;2.411880108;0.217756979;0.0957954;-0.027932428;-0.222144996;0.721884302;0.980069285;SS2U052243
1556;COMM domain-containing protein 3;8;4.115004408;-0.736961125;0.18463793;-0.756264969;-0.736193688;0.224842923;0.356315427;"SS2U013699;SS2U019508;SS2U025269;SS2U046285;SS2U047399;SS2U047429;SS2U054469;SS2U057806"
1557;COMM domain-containing protein 4;3;3.57576625;-0.669192204;0.083952212;-0.762169492;-1.096720643;0.261344171;0.189613385;"SS2U043013;SS2U045451;SS2U048475"
1558;COMM domain-containing protein 5;2;3.377369249;-1.052929098;0.167837042;-0.77727873;-1.084227215;0.078840427;0.138764082;"SS2U032241;SS2U056657"
1559;COMM domain-containing protein 6;3;5.348419834;-0.423258964;0.127660605;-0.635405906;-0.876727913;0.46269475;0.272330017;"SS2U006086;SS2U006088;SS2U057067"
1560;COMM domain-containing protein 7;3;3.280336508;-0.25726433;0.018684726;-0.40608632;-0.145588171;0.672879864;0.92362294;"SS2U007030;SS2U011434;SS2U057990"
1561;COMM domain-containing protein 8;3;4.43840028;-0.041551514;-0.081495182;-0.442321691;-0.658206386;0.952706308;0.655723032;"SS2U006591;SS2U038263;SS2U054363"
1562;COMM domain-containing protein 9;2;4.475756824;-0.58309115;-0.049929093;-0.900164596;-1.446854581;0.296269864;0.043169055;"SS2U038635;SS2U056256"
1563;COP9 signalosome complex subunit 1;6;6.162121428;0.019726138;-0.1537724;-0.134073979;-0.349823483;0.979634339;0.969898983;"SS2U014532;SS2U023841;SS2U024599;SS2U041283;SS2U041593;SS2U048492"
1564;COP9 signalosome complex subunit 2;8;5.661654395;-0.52316419;-0.112017872;-0.650993199;-0.694327558;0.337404456;0.567606894;"SS2U014976;SS2U016865;SS2U025838;SS2U031856;SS2U041312;SS2U043156;SS2U048846;SS2U057256"
1565;COP9 signalosome complex subunit 3;7;6.189797277;-0.454593324;-0.103930101;-0.655914172;-0.809950433;0.396458655;0.425778792;"SS2U010096;SS2U010255;SS2U013861;SS2U017904;SS2U026163;SS2U055078;SS2U057887"
1566;COP9 signalosome complex subunit 4;5;6.68327387;0.56318361;-0.294819812;0.190534224;-0.055822545;0.37256861;0.948159366;"SS2U000040;SS2U000484;SS2U015685;SS2U017438;SS2U048228"
1567;COP9 signalosome complex subunit 5;4;7.227401919;-0.184886154;-0.112321221;-0.53807143;-0.933356601;0.762590198;0.352910672;"SS2U007864;SS2U014063;SS2U056287;SS2U056685"
1568;COP9 signalosome complex subunit 6;12;6.852224091;-0.106118612;-0.032029645;-0.493955048;-0.657692752;0.868072297;0.599622073;"SS2U006862;SS2U007541;SS2U008336;SS2U009713;SS2U010080;SS2U010382;SS2U010535;SS2U032809;SS2U032810;SS2U047729;SS2U057725;SS2U058294"
1569;COP9 signalosome complex subunit 7a;2;7.02502387;-0.164695783;-0.005650923;-0.483518967;-0.575545166;0.791518931;0.680439723;"SS2U051460;SS2U058044"
1570;COP9 signalosome complex subunit 7b;3;3.086732934;-0.680262623;-0.386116136;-1.334424211;-1.159329655;0.319112717;0.20174965;"SS2U013839;SS2U028479;SS2U040752"
1571;COP9 signalosome complex subunit 8;2;6.42646946;-0.495745728;0.004033514;-0.434557038;-0.510603351;0.336734617;0.743983161;"SS2U055493;SS2U056325"
1572;COUP transcription factor 2;1;4.902693705;0.526236802;0.60700101;1.197553533;-0.025235767;0.481095107;0.270211528;SS2U047485
1573;COX assembly mitochondrial protein homolog;4;4.913054463;0.413801697;-0.357142523;-0.097092658;0.40144202;0.433993053;0.622677023;"SS2U011540;SS2U012395;SS2U048533;SS2U057701"
1574;CREB-binding protein;7;5.566321418;0.27582007;-0.05389502;0.380997523;0.073466955;0.652074746;0.921128156;"SS2U003888;SS2U015381;SS2U017777;SS2U019996;SS2U020348;SS2U038194;SS2U044801"
1575;CREB-regulated transcription coactivator 1;3;1.954586359;-1.507799317;0.261769761;-0.860674504;-0.999274306;0.052918946;0.337729279;"SS2U023808;SS2U032400;SS2U037909"
1576;CREB/ATF bZIP transcription factor;5;4.401262765;-0.967613025;-0.118882403;-1.166936236;-0.895327899;0.11625388;0.204083876;"SS2U037839;SS2U045433;SS2U048450;SS2U051753;SS2U053036"
1577;CST complex subunit STN1;2;3.200305393;-0.767418609;-0.461570819;-1.431263093;-1.779982251;0.212472367;0.016250225;"SS2U015933;SS2U040970"
1578;CTD small phosphatase-like protein 2;2;4.901427218;0.11994264;0.171433566;0.413697423;0.083385493;0.853630489;0.936547501;"SS2U043203;SS2U055276"
1579;CTD small phosphatase-like protein 2-A;4;4.904071169;0.079790053;-0.215672189;0.249895105;0.292390191;0.910533989;0.86445178;"SS2U014853;SS2U017739;SS2U023784;SS2U052844"
1580;CTD small phosphatase-like protein 2-B;2;3.824749187;-0.516085486;-0.186667652;-0.551962891;-0.1449163;0.336855392;0.863637775;"SS2U047588;SS2U053242"
1581;CTP synthase 1;13;7.339230143;-0.066601672;-0.402397347;-0.747880237;-0.954651353;0.919345215;0.323610756;"SS2U008125;SS2U011729;SS2U013580;SS2U013581;SS2U014740;SS2U015070;SS2U042986;SS2U042987;SS2U051461;SS2U052878;SS2U054150;SS2U054782;SS2U055762"
1582;CUE domain-containing protein 2;3;3.204778155;-0.810013222;-0.143068556;-0.644523014;-0.903499353;0.14394665;0.412337522;"SS2U008293;SS2U040738;SS2U045887"
1583;CUGBP Elav-like family member 2;3;5.247674472;0.308098753;0.119516195;0.90123454;0.525637954;0.64999674;0.508159516;"SS2U024114;SS2U040725;SS2U045495"
1584;CUGBP Elav-like family member 4;6;3.415214537;0.054658635;0.309145533;0.312548209;-0.853802905;0.946903373;0.280252917;"SS2U000425;SS2U000426;SS2U003488;SS2U015563;SS2U023655;SS2U030956"
1585;CWF19-like protein 2;1;4.828046558;-0.555375264;-0.143879333;-0.959885331;-1.188901698;0.349541506;0.148698377;SS2U052029
1586;CXXC-type zinc finger protein 5;1;2.050495869;-0.203813754;0.392097631;-0.480046338;-1.348901457;0.771630667;0.043628558;SS2U045018
1587;Cadherin EGF LAG seven-pass G-type receptor 1;1;2.201662423;0.060873577;0.156965921;-0.16700306;-1.397137892;0.934217163;0.053539017;SS2U033519
1588;Cadherin-1;8;6.136729308;0.614829338;-0.075972262;0.438036442;1.159984976;0.223693385;0.066798372;"SS2U002217;SS2U007070;SS2U036577;SS2U042099;SS2U042334;SS2U056637;SS2U058208;SS2U058608"
1589;Cadherin-11;4;6.156879702;0.968677575;0.211664359;1.249452081;2.111822057;0.163490031;0.005792284;"SS2U018703;SS2U028556;SS2U029736;SS2U054902"
1590;Cadherin-13;2;2.733455454;0.618804701;0.736149162;2.602112195;3.413748587;0.44631477;1.49E-05;"SS2U003512;SS2U016537"
1591;Cadherin-15;1;3.800888793;0.519487287;-0.979062717;0.115389562;-0.807093556;0.599712029;0.585376874;SS2U017045
1592;Cadherin-17;2;5.715629722;0.743938545;-0.57052735;0.465006509;-0.783522267;0.26937273;0.262527727;"SS2U002933;SS2U058966"
1593;Cadherin-2;7;6.390371915;0.960007147;-0.131718955;0.734585445;0.377078522;0.180164107;0.702647681;"SS2U012470;SS2U015863;SS2U020338;SS2U020554;SS2U023391;SS2U039534;SS2U041290"
1594;Cadherin-5;1;2.41240987;1.7037067;-0.135187127;1.102466286;2.174766514;0.052918946;0.018922338;SS2U043785
1595;Cadherin-8;2;2.011303393;0.216711853;1.920649168;2.915195421;3.370664716;0.774186855;5.33E-06;"SS2U025752;SS2U035447"
1596;Cadherin-like protein 26;1;1.930003792;1.947012787;0.731522579;2.750854807;4.731241861;0.027502278;4.19E-10;SS2U026977
1597;Calcineurin subunit B type 1;3;5.190557921;0.161535114;0.293824573;1.371848563;1.382698791;0.820822123;0.043156448;"SS2U030113;SS2U040910;SS2U051761"
1598;Calcineurin-binding protein cabin-1;2;4.25193585;-0.677493637;0.412074204;-0.391985693;-0.47529591;0.265855091;0.530658995;"SS2U034412;SS2U054616"
1599;Calcineurin-like phosphoesterase domain-containing protein 1;1;1.801904515;1.133747605;-0.000120587;0.619551136;0.541324736;0.062191755;0.695396883;SS2U034678
1600;Calcipressin-1;4;4.277102746;0.556413878;-0.059667274;0.601400532;1.34594804;0.335841777;0.059663738;"SS2U000686;SS2U042537;SS2U042741;SS2U051481"
1601;Calcipressin-2;2;2.423412802;0.968913815;0.455913864;2.089475928;3.592839605;0.171471508;7.92E-08;"SS2U035844;SS2U041619"
1602;Calcitonin gene-related peptide;2;2.38445209;-0.527560181;0.784274791;0.725372513;0.609904639;0.355253047;0.634778674;"SS2U014185;SS2U046380"
1603;Calcium and integrin-binding protein 1;5;3.405657203;-0.672481783;-0.242754417;-0.704005742;-0.820049537;0.277214854;0.620826579;"SS2U007534;SS2U007535;SS2U009573;SS2U048473;SS2U058481"
1604;Calcium channel flower homolog;1;2.975933669;0.678551573;0.092098514;0.955118804;1.021400523;0.300338303;0.307497524;SS2U048429
1605;Calcium homeostasis endoplasmic reticulum protein;6;5.774986193;-0.317569578;0.017426229;-0.525002657;-1.089993484;0.562513397;0.157000935;"SS2U002297;SS2U002815;SS2U016165;SS2U017763;SS2U052015;SS2U053278"
1606;Calcium release-activated calcium channel protein 1;4;3.327884505;0.513331423;-0.067909528;0.544246773;1.027613939;0.372208817;0.222440049;"SS2U008761;SS2U009654;SS2U047292;SS2U050572"
1607;Calcium signal-modulating cyclophilin ligand;1;3.961218399;0.605045405;-0.16380415;0.484184962;0.043954482;0.324579302;0.828895409;SS2U049216
1608;Calcium-binding and coiled-coil domain-containing protein 1;4;5.394862976;0.213471514;0.072856745;0.606827565;2.964906488;0.807071598;3.42E-06;"SS2U025835;SS2U032599;SS2U051562;SS2U053042"
1609;Calcium-binding and coiled-coil domain-containing protein 2;1;2.667843501;-0.843407331;-0.232817974;-1.144471128;-0.788049342;0.17086201;0.289419629;SS2U045690
1610;Calcium-binding mitochondrial carrier protein Aralar1;8;6.052455035;0.193674579;0.094029448;1.361460513;3.157073228;0.764465245;1.91E-11;"SS2U000809;SS2U002282;SS2U005900;SS2U013062;SS2U042753;SS2U046172;SS2U048424;SS2U054754"
1611;Calcium-binding mitochondrial carrier protein Aralar2;2;2.996340286;0.481067039;-0.325980498;0.260857681;0.62005488;0.456157826;0.58142434;"SS2U003280;SS2U017211"
1612;Calcium-binding mitochondrial carrier protein SCaMC-1;3;5.030773514;0.136508069;0.211021498;0.264357462;0.484391197;0.832989985;0.913534183;"SS2U014780;SS2U050570;SS2U052934"
1613;Calcium-binding protein 1;4;2.256627985;-0.262590268;0.865104662;1.203476522;1.50926628;0.672879864;0.073166905;"SS2U015260;SS2U015768;SS2U026887;SS2U028052"
1614;Calcium-binding protein 39;13;5.013029348;0.182423185;-0.041704089;0.343395574;0.527648152;0.769947983;0.76086535;"SS2U003812;SS2U006178;SS2U006381;SS2U007003;SS2U009314;SS2U009315;SS2U014595;SS2U024749;SS2U028115;SS2U040123;SS2U045048;SS2U052344;SS2U052975"
1615;Calcium-binding protein 39-like;2;3.091748323;0.659239697;0.01994065;0.88182202;0.835895254;0.290426788;0.357571365;"SS2U019942;SS2U020193"
1616;Calcium-binding protein P;2;3.858487144;0.146408595;0.085046181;0.715792833;0.63663333;0.842758464;0.628141603;"SS2U000619;SS2U047447"
1617;Calcium-dependent secretion activator 1;4;4.963652004;-0.808573681;1.138408964;1.159048824;1.958547544;0.122884871;0.004542895;"SS2U001429;SS2U028125;SS2U035494;SS2U052381"
1618;Calcium-regulated heat stable protein 1;2;6.86454462;-0.463134047;0.131581055;-0.6844764;-1.695796484;0.43337518;0.012536611;"SS2U033216;SS2U052068"
1619;Calcium/calmodulin-dependent protein kinase II inhibitor 2;3;3.54557721;-0.878197352;1.166921563;1.320809657;2.296612125;0.105525542;0.000478453;"SS2U040645;SS2U044710;SS2U054620"
1620;Calcium/calmodulin-dependent protein kinase kinase 2;2;2.625283145;0.788390626;0.444263859;1.619759312;1.991238362;0.366696823;0.081376621;"SS2U003451;SS2U022673"
1621;Calcium/calmodulin-dependent protein kinase type 1;4;3.728805797;0.750884984;0.100966528;1.020878626;1.74965962;0.212528803;0.011052116;"SS2U023716;SS2U033845;SS2U041993;SS2U046209"
1622;Calcium/calmodulin-dependent protein kinase type II delta 2 chain;2;3.961416115;0.111587089;0.935714283;1.465290094;2.138783247;0.860304526;0.000690563;"SS2U042417;SS2U052052"
1623;Calcium/calmodulin-dependent protein kinase type II delta chain;2;2.724580569;0.798776104;0.391589283;1.326369332;2.133849204;0.336855392;0.039181384;"SS2U010947;SS2U036658"
1624;Calcium/calmodulin-dependent protein kinase type II subunit alpha;4;4.936800291;-0.177636681;0.583472677;1.171991461;1.613236146;0.776984699;0.023612386;"SS2U025530;SS2U028198;SS2U035084;SS2U050807"
1625;Calcium/calmodulin-dependent protein kinase type II subunit delta;4;4.721530225;0.90030497;-0.029946234;0.979186114;1.287384553;0.124578974;0.065090487;"SS2U001297;SS2U001586;SS2U024157;SS2U034342"
1626;Calcium/calmodulin-dependent protein kinase type II subunit gamma;7;5.929736056;0.763324582;0.255839709;1.419711731;1.945466373;0.23827036;0.008030221;"SS2U003788;SS2U004257;SS2U009552;SS2U019574;SS2U025688;SS2U029073;SS2U034609"
1627;Calcium/calmodulin-dependent protein kinase type IV;5;2.166480967;-0.245618792;0.188528567;0.053052125;1.679265723;0.690820727;0.001811806;"SS2U012355;SS2U012356;SS2U019083;SS2U027888;SS2U034832"
1628;Calcyclin-binding protein;3;5.435302234;-0.70959626;-0.114283631;-1.036051784;-1.378091042;0.226761459;0.073967861;"SS2U037821;SS2U038720;SS2U058246"
1629;Calcyphosin-like protein;3;2.883859749;0.188054969;0.45170292;0.080011661;0.256580858;0.774186855;0.921473523;"SS2U024881;SS2U032554;SS2U055867"
1630;Caldesmon;7;4.591481756;1.456677727;0.173370428;1.474877473;2.42310061;0.014738542;3.40E-05;"SS2U002951;SS2U003070;SS2U004901;SS2U005353;SS2U011160;SS2U021539;SS2U058818"
1631;Calmodulin;21;10.52783904;-0.332104811;0.334295732;0.167533332;0.151955097;0.546409064;0.973579791;"SS2U002376;SS2U006140;SS2U011637;SS2U019036;SS2U019062;SS2U025560;SS2U030771;SS2U031528;SS2U034403;SS2U038774;SS2U051467;SS2U054593;SS2U055353;SS2U056774;SS2U056831;SS2U057671;SS2U058025;SS2U058440;SS2U058850;SS2U058890;SS2U059161"
1632;Calmodulin-alpha;8;6.48631965;0.602689517;-0.571556824;-0.450190883;-0.249765408;0.22904391;0.794081344;"SS2U002029;SS2U005500;SS2U011838;SS2U013006;SS2U027299;SS2U031478;SS2U038745;SS2U042349"
1633;Calmodulin-like protein 4;7;3.417885142;-0.448606976;-0.294218432;-0.834410082;-0.084653454;0.477495232;0.642014082;"SS2U011938;SS2U013197;SS2U034737;SS2U038871;SS2U038901;SS2U042647;SS2U050823"
1634;Calmodulin-regulated spectrin-associated protein 2;3;2.003220157;0.461544141;0.039573543;1.017853367;1.277795033;0.52909878;0.173570933;"SS2U014739;SS2U017745;SS2U024324"
1635;Calmodulin-regulated spectrin-associated protein 3;2;4.310653473;-0.849964578;0.86173757;0.254594276;-0.267344411;0.148006414;0.309606235;"SS2U002372;SS2U051584"
1636;Calnexin;6;7.718152832;1.145113599;-0.311318262;0.898647089;0.463660395;0.119280446;0.416650115;"SS2U001708;SS2U004457;SS2U016529;SS2U023296;SS2U041392;SS2U045146"
1637;Calpain small subunit 1;13;8.033453576;0.219902493;0.197901755;0.295427143;1.354772958;0.702352795;0.030527953;"SS2U026065;SS2U027466;SS2U027952;SS2U029952;SS2U038537;SS2U038735;SS2U038736;SS2U039792;SS2U047847;SS2U056258;SS2U058021;SS2U058459;SS2U059151"
1638;Calpain-1 catalytic subunit;16;6.453084491;0.115124731;0.147260695;0.351229395;0.713023751;0.855106484;0.639281518;"SS2U001189;SS2U001373;SS2U002954;SS2U007943;SS2U009500;SS2U014434;SS2U026222;SS2U028931;SS2U035226;SS2U038583;SS2U039280;SS2U040149;SS2U046212;SS2U053925;SS2U055279;SS2U056385"
1639;Calpain-10;2;1.990367763;0.260040009;-0.041924171;0.297612472;-0.100898986;0.67487925;0.942689898;"SS2U017785;SS2U019214"
1640;Calpain-2 catalytic subunit;22;6.703890578;0.674190538;-0.055043496;0.725245918;1.572069408;0.203254373;0.005326525;"SS2U002693;SS2U003035;SS2U005667;SS2U009501;SS2U010404;SS2U010405;SS2U011015;SS2U011699;SS2U011764;SS2U012617;SS2U012959;SS2U012960;SS2U014000;SS2U015842;SS2U028724;SS2U031605;SS2U037658;SS2U040826;SS2U052135;SS2U052736;SS2U056911;SS2U057822"
1641;Calpain-3;5;4.966878962;-0.291874478;0.393208562;0.619623353;1.144310119;0.605396694;0.211672893;"SS2U003276;SS2U005210;SS2U045249;SS2U045859;SS2U049067"
1642;Calpain-5;6;5.863173225;0.655350516;-0.501587327;-0.141344935;0.495180854;0.203365878;0.352227611;"SS2U007875;SS2U017336;SS2U021471;SS2U047649;SS2U049186;SS2U056595"
1643;Calpain-7;5;4.117095371;0.266672306;-0.041671268;0.133168824;0.459961987;0.638424983;0.846193406;"SS2U008622;SS2U011579;SS2U016842;SS2U040920;SS2U050016"
1644;Calpain-9;6;4.732799297;0.747498957;-0.002791587;0.757854736;1.10692658;0.258389508;0.279093173;"SS2U008858;SS2U010929;SS2U011792;SS2U011890;SS2U052423;SS2U054236"
1645;Calpastatin;1;5.787458657;-0.267201048;0.125307927;-0.181759908;0.907431778;0.661008591;0.216126416;SS2U058830
1646;Calphotin;2;5.195070539;0.236539193;0.046141328;0.261110868;0.461782498;0.678434104;0.870603905;"SS2U051802;SS2U053807"
1647;Calponin-1;3;4.237593328;-0.534606512;0.156627672;-0.320866991;1.191145838;0.354795186;0.048386268;"SS2U049787;SS2U053368;SS2U054380"
1648;Calponin-2;6;5.766476912;0.848962898;-0.424514774;0.21416752;0.684812229;0.116255584;0.274599453;"SS2U012025;SS2U017364;SS2U035621;SS2U045750;SS2U050076;SS2U057201"
1649;Calponin-3;5;7.215310699;0.405532959;-0.091290158;-0.028327073;-0.218044832;0.447937469;0.99256856;"SS2U009459;SS2U014702;SS2U036113;SS2U047037;SS2U055550"
1650;Calreticulin;19;8.987429735;-0.056174599;-0.036413916;-0.209717189;-0.855673332;0.934457848;0.433850361;"SS2U000128;SS2U000688;SS2U001290;SS2U009176;SS2U010894;SS2U015788;SS2U023724;SS2U025662;SS2U032410;SS2U032420;SS2U033237;SS2U039343;SS2U039611;SS2U049531;SS2U051074;SS2U054354;SS2U055719;SS2U056392;SS2U058179"
1651;Calretinin;6;4.309880418;-0.993135614;0.264695395;0.649922401;2.479257145;0.096884241;5.91E-06;"SS2U009475;SS2U009574;SS2U028188;SS2U046800;SS2U053760;SS2U055100"
1652;Calsequestrin-1;18;11.35168924;0.865845326;0.954357048;3.448473569;5.920173265;0.209551842;3.16E-21;"SS2U005062;SS2U009273;SS2U025387;SS2U025444;SS2U025760;SS2U026542;SS2U035504;SS2U040250;SS2U042711;SS2U043621;SS2U049731;SS2U052459;SS2U053365;SS2U054338;SS2U056477;SS2U057069;SS2U057158;SS2U057839"
1653;Calsyntenin-1;2;4.28373648;1.504275747;0.563603549;2.297266222;2.494081604;0.17984153;0.066234995;"SS2U003296;SS2U003711"
1654;Calsyntenin-3;1;4.228224037;0.632040849;0.905233679;2.178991167;2.558896003;0.455257537;0.009113808;SS2U022922
1655;Calumenin;1;4.103666906;1.325687439;-0.264005223;1.469709921;1.027972025;0.076078607;0.066230527;SS2U017120
1656;Calumenin-A;2;6.882129486;0.159946279;0.108111969;0.477677526;0.227862524;0.79613483;0.898237533;"SS2U020067;SS2U058321"
1657;Calumenin-B;4;7.020904927;0.179587338;-0.178367296;-0.098670499;-0.217016889;0.765747204;0.99256856;"SS2U013734;SS2U037997;SS2U049347;SS2U056194"
1658;Canalicular multispecific organic anion transporter 1;4;2.520371207;0.38371406;0.012482929;1.121790791;0.609423889;0.583738168;0.275317402;"SS2U016240;SS2U017403;SS2U033034;SS2U037382"
1659;Canalicular multispecific organic anion transporter 2;5;4.367575978;-0.108298617;-0.083217909;-0.180509669;0.509944704;0.866705931;0.648584521;"SS2U007879;SS2U022268;SS2U026020;SS2U049693;SS2U055497"
1660;Caprin-1;10;7.934536353;-0.067856667;-0.11039805;-0.376693922;-1.075090008;0.91681757;0.218675577;"SS2U012116;SS2U032598;SS2U037466;SS2U042152;SS2U048873;SS2U049122;SS2U051060;SS2U052224;SS2U052407;SS2U057795"
1661;Carbohydrate kinase domain-containing protein;4;4.149032141;-0.301119112;-0.239279872;-0.278812847;0.074468911;0.596034776;0.939645636;"SS2U021804;SS2U035218;SS2U035220;SS2U054452"
1662;Carbohydrate sulfotransferase 1;4;3.71473233;-0.249628442;0.660867507;0.378506098;-0.066871868;0.675788177;0.579728728;"SS2U019828;SS2U019829;SS2U039114;SS2U047882"
1663;Carbohydrate sulfotransferase 10;2;2.554846281;0.738712563;-0.461631073;0.256743811;0.247333757;0.254151654;0.783969817;"SS2U033751;SS2U048020"
1664;Carbohydrate sulfotransferase 11;2;1.798445325;0.365425447;0.173271477;0.859420606;1.19906465;0.539039562;0.141425991;"SS2U022736;SS2U041979"
1665;Carbohydrate sulfotransferase 12;1;4.771544213;-0.67875464;0.207824392;-0.730744103;-0.718954254;0.222004426;0.272312625;SS2U050102
1666;Carbohydrate sulfotransferase 14;6;2.745393201;0.125635847;-0.029652074;-0.249114819;-0.160787343;0.84096885;0.987297341;"SS2U008112;SS2U010015;SS2U037285;SS2U042312;SS2U048040;SS2U048858"
1667;Carbohydrate sulfotransferase 2;4;2.840935183;-0.405997174;0.162767293;-0.059471552;-0.286293404;0.458953658;0.930318024;"SS2U002334;SS2U028927;SS2U044289;SS2U046452"
1668;Carbohydrate sulfotransferase 6;1;2.076578141;2.094071714;1.184134069;3.091035862;1.241919221;0.008977306;0.00050074;SS2U033086
1669;Carbonic anhydrase;1;6.845642868;-0.556092293;0.249298806;0.802903943;0.939693178;0.276821451;0.282274142;SS2U058528
1670;Carbonic anhydrase 14;1;1.975228014;-0.107883336;0.895023062;0.918182197;1.017835985;0.873990116;0.336086794;SS2U041028
1671;Carbonic anhydrase 2;4;5.741203241;0.225265463;0.187443702;1.330924694;2.001635142;0.711252775;0.000202904;"SS2U011480;SS2U011481;SS2U025462;SS2U029615"
1672;Carbonic anhydrase 5B mitochondrial;4;2.649267367;0.438548954;-0.262394968;0.358716099;0.887700155;0.428541857;0.20673797;"SS2U002286;SS2U002841;SS2U003213;SS2U009869"
1673;Carbonic anhydrase-related protein;5;2.039903325;-0.402600671;0.507712447;0.923364505;2.438997006;0.509479817;3.78E-05;"SS2U019908;SS2U021742;SS2U034992;SS2U039476;SS2U041076"
1674;Carbonyl reductase [NADPH] 1;9;5.708972064;-0.145675932;0.089562771;-0.069808223;0.039461307;0.810103624;0.999257081;"SS2U005631;SS2U011040;SS2U012079;SS2U016697;SS2U030388;SS2U031957;SS2U042981;SS2U055737;SS2U058653"
1675;Carbonyl reductase family member 4;2;3.037675501;1.085438619;-0.261432501;0.577725789;0.990757767;0.122911285;0.336018183;"SS2U003253;SS2U046786"
1676;Carboxy-terminal domain RNA polymerase II polypeptide A small phosphatase 1;2;3.799669781;-0.135699335;0.212553435;0.107349637;0.535433608;0.840763836;0.867606056;"SS2U036096;SS2U054276"
1677;Carboxy-terminal domain RNA polymerase II polypeptide A small phosphatase 2;7;6.513639068;-0.133730965;-0.042010946;-0.029880186;0.464298007;0.835524769;0.817381216;"SS2U028559;SS2U030330;SS2U030808;SS2U036854;SS2U048959;SS2U055652;SS2U055731"
1678;Carboxy-terminal kinesin 2;3;6.294573104;-0.502850392;-0.160148677;-0.849660636;-1.914135907;0.327557127;0.00203534;"SS2U022141;SS2U053779;SS2U055661"
1679;Carboxypeptidase A1;3;3.4801611;1.7050043;-0.610645932;0.178323979;0.463818328;0.022506427;0.615349691;"SS2U016431;SS2U020968;SS2U054070"
1680;Carboxypeptidase E;1;5.013596618;1.331355341;1.371055103;3.090580043;4.077504087;0.221361353;0.001107987;SS2U051055
1681;Carboxypeptidase N catalytic chain;3;3.800638861;-0.01779494;-0.155676192;-0.150570343;0.469173765;0.983064033;0.750183878;"SS2U008092;SS2U054655;SS2U056847"
1682;Carcinoembryonic antigen-related cell adhesion molecule 1;3;3.83181;2.553554527;1.019596939;4.025228377;6.514035707;0.000151726;2.14E-22;"SS2U005898;SS2U025977;SS2U044652"
1683;Cardiolipin synthase;4;5.048420388;-0.766873818;0.005395199;-0.202849851;-0.290830193;0.13736817;0.963794396;"SS2U012487;SS2U040188;SS2U047857;SS2U051150"
1684;Carnitine O-acetyltransferase;9;6.45266939;0.125910979;0.200196951;0.848465457;2.536410446;0.839803511;3.25E-08;"SS2U013593;SS2U017850;SS2U039864;SS2U040596;SS2U046197;SS2U047581;SS2U051739;SS2U055308;SS2U055753"
1685;Carnitine O-palmitoyltransferase 1 liver isoform;11;6.560772747;-0.005347205;0.140763316;0.225576837;1.335046533;0.994520857;0.028497384;"SS2U003951;SS2U004030;SS2U010200;SS2U010655;SS2U015131;SS2U022097;SS2U037806;SS2U044206;SS2U045492;SS2U047568;SS2U050128"
1686;Carnitine O-palmitoyltransferase 2 mitochondrial;2;6.216909084;-0.864686818;0.325293222;-0.904693507;-0.335849663;0.18246269;0.363323769;"SS2U025297;SS2U058264"
1687;Cartilage acidic protein 1;2;4.5544562;0.469738344;0.509936834;1.003905771;1.345882758;0.389833587;0.105790315;"SS2U034282;SS2U042127"
1688;Cartilage intermediate layer protein 1;1;5.138964346;0.176616559;-0.498985052;0.562711545;0.96764225;0.829920266;0.194901056;SS2U039449
1689;Cartilage-associated protein;1;5.409741672;0.279373371;-0.231929565;0.037691859;-0.382670099;0.616529371;0.902809524;SS2U053985
1690;Casein kinase I isoform alpha;11;7.851938519;-0.123868295;0.076184733;-0.092653594;-0.038425312;0.844454669;0.999257081;"SS2U003132;SS2U010457;SS2U010459;SS2U011298;SS2U011640;SS2U015240;SS2U038473;SS2U048796;SS2U052088;SS2U054880;SS2U057994"
1691;Casein kinase I isoform delta;2;5.589571154;-0.341568786;0.156075397;-0.08378474;0.492541832;0.537900452;0.79455665;"SS2U053520;SS2U053689"
1692;Casein kinase I isoform epsilon;6;5.95488484;0.45549503;0.260981279;0.957161272;1.087640697;0.456868042;0.237674658;"SS2U003638;SS2U014766;SS2U018029;SS2U021900;SS2U038921;SS2U045580"
1693;Casein kinase I isoform gamma-1;1;2.139812028;0.367745635;-0.161765285;0.69229351;0.308947429;0.591026992;0.618922846;SS2U001622
1694;Casein kinase I isoform gamma-2;3;4.388620564;-0.228738878;-0.041243192;-0.0316281;-0.287419005;0.700115324;0.978957992;"SS2U010282;SS2U019375;SS2U054151"
1695;Casein kinase II subunit alpha;12;7.626739858;-0.085407204;-0.251409023;-0.398989759;-0.652520505;0.89251893;0.729138751;"SS2U007211;SS2U023476;SS2U025115;SS2U031272;SS2U031644;SS2U039132;SS2U041852;SS2U045727;SS2U048523;SS2U054194;SS2U055758;SS2U057339"
1696;Casein kinase II subunit alpha';3;6.467988244;-0.321367567;-0.093895236;-0.654000424;-0.866566667;0.570300074;0.360050376;"SS2U030680;SS2U036878;SS2U054012"
1697;Casein kinase II subunit beta;10;7.15284408;0.012401288;-0.148199034;-0.166306975;-0.384008771;0.986089335;0.95227558;"SS2U001932;SS2U011562;SS2U013598;SS2U017095;SS2U018463;SS2U026698;SS2U039223;SS2U052075;SS2U055408;SS2U056469"
1698;Caskin-2;1;1.882534653;0.942183125;-0.490245211;0.791792309;0.695877679;0.175523062;0.284732774;SS2U024116
1699;Caspase recruitment domain-containing protein 11;2;2.709673989;-0.024169087;-0.219558318;-0.585796081;0.053515626;0.976735303;0.793904129;"SS2U017091;SS2U033487"
1700;Caspase-1;17;5.887011301;0.549841676;0.01628877;-0.561437168;-0.039131118;0.307954281;0.79005775;"SS2U006481;SS2U012518;SS2U015732;SS2U016037;SS2U019793;SS2U023715;SS2U026671;SS2U029557;SS2U037515;SS2U041797;SS2U044827;SS2U046686;SS2U047892;SS2U049877;SS2U051691;SS2U052333;SS2U055377"
1701;Caspase-2;1;3.489496622;1.360658707;-0.157737812;0.650424229;0.189732947;0.02754934;0.657349377;SS2U036883
1702;Caspase-3;6;5.56496934;0.134225059;0.164345823;0.175100546;-0.575696325;0.831851402;0.567634894;"SS2U008788;SS2U024801;SS2U041503;SS2U043612;SS2U045289;SS2U057434"
1703;Caspase-6;1;3.686405388;0.571100836;-0.142761376;0.053943229;0.237232333;0.277214854;0.958834219;SS2U051716
1704;Caspase-8;4;3.620712119;0.25655071;0.033819571;0.030445697;0.16271136;0.662789311;0.999211006;"SS2U014083;SS2U015763;SS2U044322;SS2U055517"
1705;Caspase-9;5;2.395224948;0.54955823;-0.270127458;0.174605966;0.699809722;0.300400763;0.386598301;"SS2U008774;SS2U010315;SS2U032189;SS2U032190;SS2U042325"
1706;Cat eye syndrome critical region protein 5 homolog;4;4.503468964;0.377993478;-0.262106747;0.076180668;0.415563729;0.512485778;0.778090549;"SS2U000698;SS2U002076;SS2U004471;SS2U050215"
1707;Catalase;12;6.726961976;-0.256399867;0.030599191;0.007649789;0.25103815;0.671196555;0.986247417;"SS2U008344;SS2U009871;SS2U014891;SS2U025140;SS2U025316;SS2U038183;SS2U044657;SS2U048423;SS2U048632;SS2U052814;SS2U055466;SS2U057055"
1708;Catechol O-methyltransferase;3;5.364179541;0.121541886;0.18958672;0.353720532;0.348333852;0.845451986;0.946797071;"SS2U043536;SS2U043546;SS2U056357"
1709;Catechol O-methyltransferase domain-containing protein 1;4;4.786869427;-0.332208591;0.638027965;1.026051375;0.800743686;0.561086133;0.357291038;"SS2U034869;SS2U048362;SS2U057084;SS2U058553"
1710;Catenin alpha-1;2;5.649931201;1.261720139;-0.517335343;0.568263821;0.671690023;0.07105531;0.369852014;"SS2U025959;SS2U035472"
1711;Catenin beta;3;6.065895896;0.743332932;0.545607296;1.044147927;0.780363657;0.193706322;0.401825325;"SS2U001544;SS2U003498;SS2U009217"
1712;Catenin beta-1;2;9.931997216;0.047515718;0.150059151;0.02366582;-0.301574992;0.943262543;0.913323155;"SS2U045533;SS2U057996"
1713;Catenin delta-1;4;5.451592693;1.131422331;-0.261478204;0.80873669;0.89748659;0.085999725;0.242199558;"SS2U003002;SS2U021345;SS2U027640;SS2U041471"
1714;Cathepsin B;18;7.230450721;0.517803336;-0.201570535;0.456664327;0.821430684;0.326081936;0.266242452;"SS2U000795;SS2U006430;SS2U006589;SS2U007828;SS2U008254;SS2U009599;SS2U010231;SS2U010261;SS2U011246;SS2U011916;SS2U028752;SS2U029876;SS2U036488;SS2U038604;SS2U045485;SS2U057707;SS2U058156;SS2U059149"
1715;Cathepsin D;6;7.639349192;0.283477639;-0.07287744;0.591869848;0.992482932;0.625655923;0.17180569;"SS2U007489;SS2U013321;SS2U033554;SS2U044616;SS2U058623;SS2U059168"
1716;Cathepsin F;4;6.706828019;-0.322020204;0.516966715;0.339631268;0.905333543;0.551926061;0.434276564;"SS2U002755;SS2U002858;SS2U056525;SS2U058252"
1717;Cathepsin H;12;4.572577961;0.256149037;-0.354192336;0.006953372;0.452109392;0.662789311;0.599290984;"SS2U006175;SS2U009627;SS2U013605;SS2U016443;SS2U016444;SS2U021487;SS2U026375;SS2U033403;SS2U038309;SS2U043261;SS2U049261;SS2U058751"
1718;Cathepsin K;2;7.265165032;0.875072268;-0.21694988;0.658635896;1.936562032;0.124458469;0.000191718;"SS2U056251;SS2U057163"
1719;Cathepsin L;3;5.904437169;0.033165633;0.929331323;0.53484249;10.60805713;0.975719147;3.87E-74;"SS2U018188;SS2U028790;SS2U058708"
1720;Cathepsin L1;17;8.987163888;0.759674927;-0.312647398;0.82719729;1.749616741;0.171099404;0.000603712;"SS2U004848;SS2U007385;SS2U009073;SS2U012207;SS2U013648;SS2U013876;SS2U025844;SS2U025853;SS2U030535;SS2U031411;SS2U035684;SS2U041935;SS2U044683;SS2U046811;SS2U053257;SS2U053458;SS2U059109"
1721;Cathepsin O;5;3.228228471;-0.179132968;-0.006287287;-0.026041962;0.275644884;0.776016514;0.970608978;"SS2U013209;SS2U018977;SS2U034744;SS2U043038;SS2U055228"
1722;Cathepsin S;12;6.032865099;0.191239812;-1.113100504;-0.708188499;1.595472817;0.794456546;5.50E-06;"SS2U000764;SS2U006443;SS2U006550;SS2U009359;SS2U010301;SS2U013885;SS2U013887;SS2U026932;SS2U042455;SS2U052138;SS2U057947;SS2U058342"
1723;Cathepsin Z;9;6.658589351;0.934475742;-0.29567892;0.524445417;1.257824857;0.103543915;0.037535485;"SS2U008795;SS2U010750;SS2U013355;SS2U013966;SS2U027430;SS2U035883;SS2U057880;SS2U058468;SS2U059008"
1724;Cation transport regulator-like protein 1;6;5.056289591;-0.275656936;0.54303028;0.628813572;1.325280134;0.64999674;0.143080863;"SS2U005052;SS2U005134;SS2U020093;SS2U037079;SS2U046050;SS2U059050"
1725;Cation-dependent mannose-6-phosphate receptor;4;4.177029517;0.625523841;-0.231073357;0.353908524;0.703546781;0.236635107;0.393681732;"SS2U026629;SS2U035881;SS2U047522;SS2U048530"
1726;Cation-independent mannose-6-phosphate receptor;3;3.539814181;0.862425635;0.129588074;1.122400658;1.309513411;0.171843313;0.108475909;"SS2U020960;SS2U036107;SS2U043795"
1727;Cationic amino acid transporter 3;3;4.550093946;0.840378457;0.500617914;1.399140482;1.564258719;0.186885004;0.062538418;"SS2U001473;SS2U004100;SS2U047287"
1728;Caveolin-2;4;4.466317497;0.20181239;0.00861926;1.357746324;0.655984688;0.771630667;0.071691261;"SS2U012866;SS2U012867;SS2U043642;SS2U055076"
1729;Caveolin-3;2;4.875979976;0.397516104;0.28529384;1.624868026;2.054411207;0.48388897;0.000191679;"SS2U032614;SS2U041262"
1730;Caytaxin;2;2.637122924;-0.397508414;0.367978102;0.006183806;1.430999734;0.485673752;0.022289611;"SS2U032518;SS2U033731"
1731;Cbp/p300-interacting transactivator 2;7;6.100794916;0.557987661;0.102015903;0.617339422;0.726089889;0.307954281;0.555667513;"SS2U011921;SS2U028180;SS2U036416;SS2U044145;SS2U050202;SS2U052167;SS2U055332"
1732;Cdc42 effector protein 3;3;3.507177413;0.825914831;-0.548218557;1.188831613;0.938933329;0.300748771;0.139872414;"SS2U015358;SS2U024469;SS2U033001"
1733;Cdc42 effector protein 5;1;2.909612476;1.385620141;-0.054411146;1.526997178;2.172047932;0.03411831;0.000285254;SS2U011619
1734;Cdc42-interacting protein 4 homolog;3;4.095635525;0.372046077;0.062042615;0.367851892;0.716547118;0.501441405;0.606142118;"SS2U015499;SS2U029144;SS2U044333"
1735;Cell adhesion molecule 4;2;4.001782676;0.528146851;0.713352695;1.529085658;1.84015383;0.433699795;0.038165231;"SS2U017632;SS2U031210"
1736;Cell cycle checkpoint control protein RAD9A;2;3.873743304;-0.417851352;-0.269179635;-0.911605411;-1.799858696;0.436507665;0.006541599;"SS2U046273;SS2U049544"
1737;Cell cycle checkpoint protein RAD1;5;2.276848782;-0.39568666;-0.288140735;-0.888447208;-1.620155274;0.487092551;0.03152624;"SS2U011360;SS2U016100;SS2U038813;SS2U051662;SS2U054405"
1738;Cell cycle checkpoint protein RAD17;3;1.987524615;-0.025031553;-0.480306703;-0.190591114;-0.806497907;0.975059328;0.610316679;"SS2U003423;SS2U019863;SS2U037893"
1739;Cell cycle control protein 50A;11;5.416216619;0.070841248;0.095724873;0.382392698;1.200479064;0.914887047;0.085223659;"SS2U006123;SS2U013804;SS2U031474;SS2U043094;SS2U045494;SS2U051878;SS2U052197;SS2U053618;SS2U054687;SS2U056248;SS2U057866"
1740;Cell cycle control protein 50B;1;2.19531621;0.486804143;0.164497369;0.557447998;1.579001905;0.424776771;0.03163579;SS2U056891
1741;Cell cycle control protein 50C;3;3.282891197;-0.017585888;0.169792858;-0.029717402;0.963400387;0.983064033;0.264218374;"SS2U036630;SS2U039196;SS2U056467"
1742;Cell cycle progression protein 1;5;5.155760959;0.057823737;0.079381526;0.293626431;0.584398885;0.935857476;0.794001503;"SS2U003975;SS2U032676;SS2U037600;SS2U053736;SS2U056374"
1743;Cell cycle regulator Mat89Bb homolog;2;5.973265788;-0.182508382;-0.088331014;-0.607677558;-0.95890288;0.769079786;0.306164559;"SS2U001961;SS2U053195"
1744;Cell death activator CIDE-3;1;2.285852482;-0.425235091;0.197015204;-0.791351542;1.711749097;0.468108737;3.19E-05;SS2U054856
1745;Cell death activator CIDE-B;3;3.123565075;0.49438436;-0.435647588;0.284511129;0.061567995;0.48766008;0.845673009;"SS2U007356;SS2U035315;SS2U045832"
1746;Cell differentiation protein RCD1 homolog;4;5.511943438;-0.763789797;0.046698076;-0.820205769;-1.185923923;0.187709585;0.122757737;"SS2U041345;SS2U041667;SS2U044237;SS2U052539"
1747;Cell division control protein 2 homolog;9;6.809112741;-0.828191863;-0.132617102;-1.115743051;-2.152815209;0.140873151;0.000782301;"SS2U010815;SS2U011873;SS2U015815;SS2U021037;SS2U033213;SS2U038420;SS2U038421;SS2U056626;SS2U056904"
1748;Cell division control protein 42 homolog;22;8.20415423;0.139462961;-0.05762207;-0.072530644;-0.017839384;0.817553903;0.999555498;"SS2U003154;SS2U009242;SS2U013614;SS2U014226;SS2U015966;SS2U020419;SS2U021566;SS2U022806;SS2U025286;SS2U028072;SS2U034136;SS2U036639;SS2U051503;SS2U052452;SS2U053070;SS2U055064;SS2U055097;SS2U055970;SS2U056118;SS2U056366;SS2U056608;SS2U058078"
1749;Cell division control protein 6 homolog;4;3.994205191;-0.350697425;-0.164951664;-1.122395332;-2.409509115;0.541130174;5.94E-05;"SS2U029298;SS2U030693;SS2U039849;SS2U042061"
1750;Cell division cycle 5-like protein;2;5.722995299;0.417100699;-0.383505275;-0.00469357;-0.190330989;0.459976214;0.939645636;"SS2U033954;SS2U041041"
1751;Cell division cycle 5-related protein;2;6.89337231;-0.20466106;-0.203793309;-0.656296352;-1.031763844;0.73212962;0.263094497;"SS2U046355;SS2U056053"
1752;Cell division cycle 7-related protein kinase;2;4.080162465;-0.246376569;-0.174693159;-0.90183899;-1.712387354;0.701484291;0.017934593;"SS2U014994;SS2U050175"
1753;Cell division cycle and apoptosis regulator protein 1;2;5.843418769;-0.642602588;0.258475934;-0.709586714;-1.060140855;0.267654289;0.123797762;"SS2U035735;SS2U056353"
1754;Cell division cycle protein 123 homolog;4;4.834631741;-0.317692617;-0.004976354;-0.50544143;-0.840270467;0.5836968;0.425424704;"SS2U002702;SS2U021812;SS2U048691;SS2U052928"
1755;Cell division cycle protein 16 homolog;2;5.564917781;-0.473810328;-0.052575888;-0.602392873;-0.747834269;0.369455037;0.468338275;"SS2U052403;SS2U053165"
1756;Cell division cycle protein 20 homolog;6;6.504127743;-0.016737582;-0.38152744;-0.966423369;-2.052267854;0.982804199;0.001610174;"SS2U004400;SS2U010962;SS2U019894;SS2U027212;SS2U047760;SS2U048650"
1757;Cell division cycle protein 23 homolog;5;4.593048747;-0.049821065;-0.262648112;-0.67633521;-1.113652862;0.94374181;0.232075204;"SS2U018277;SS2U037487;SS2U042465;SS2U045644;SS2U048943"
1758;Cell division cycle protein 27 homolog;4;5.423540467;-0.015653256;0.017838947;-0.219353981;-0.46437686;0.983064033;0.855868665;"SS2U012382;SS2U041615;SS2U043850;SS2U053329"
1759;Cell division cycle-associated 7-like protein;1;3.635346545;0.767662035;-0.578835853;-0.139454993;-1.034559585;0.168384972;0.32417544;SS2U040944
1760;Cell division cycle-associated protein 2;1;1.998304604;0.122242566;-0.068307624;0.044006758;-0.908248926;0.876543673;0.511203871;SS2U002590
1761;Cell division cycle-associated protein 3;2;6.944558157;0.186623128;-0.111317975;-0.374863605;-1.28940246;0.7566527;0.106062229;"SS2U048837;SS2U056421"
1762;Cell division cycle-associated protein 4;2;3.296004447;0.978036542;-0.046218692;0.620221762;0.493410669;0.120291906;0.724800162;"SS2U018617;SS2U038160"
1763;Cell division cycle-associated protein 7;4;5.399617979;0.084852591;-0.403277073;-0.637899694;-1.606950658;0.894138179;0.025970408;"SS2U043925;SS2U043983;SS2U046235;SS2U046518"
1764;Cell division protein kinase 10;2;4.275218834;-0.721117765;-0.089158443;-0.572572617;-1.12653872;0.202804364;0.256792932;"SS2U022426;SS2U053806"
1765;Cell division protein kinase 11;2;4.32470245;-0.906716583;-0.141537215;-1.0346182;-1.741398135;0.14425944;0.026322498;"SS2U001007;SS2U048926"
1766;Cell division protein kinase 11B;3;5.848976394;-0.165213227;-0.22174844;-0.700707654;-1.262809327;0.785664881;0.114777934;"SS2U021758;SS2U031630;SS2U052724"
1767;Cell division protein kinase 12;1;5.564791435;0.018374117;-0.138138559;-0.232913745;-0.76834912;0.980341382;0.604340508;SS2U050866
1768;Cell division protein kinase 13;1;2.05650216;0.04303984;-0.174616158;0.036444055;-0.345828383;0.95819134;0.959677569;SS2U015392
1769;Cell division protein kinase 17;4;3.720574741;0.425784803;0.11504674;0.968376668;1.269571344;0.465843812;0.081323666;"SS2U018545;SS2U029407;SS2U030442;SS2U036870"
1770;Cell division protein kinase 2;3;5.773294713;-0.655676046;-0.155596168;-1.086303881;-2.139856756;0.221767046;0.000536933;"SS2U014446;SS2U043331;SS2U054972"
1771;Cell division protein kinase 4;4;5.809286426;0.224538152;-0.180982438;0.062604202;-0.270078267;0.693530291;0.955733822;"SS2U003984;SS2U020979;SS2U052530;SS2U054705"
1772;Cell division protein kinase 5;2;3.903367573;-0.556057225;0.158561501;-0.144418105;-0.22797533;0.299831778;0.950381929;"SS2U044125;SS2U053252"
1773;Cell division protein kinase 6;1;3.014008049;1.109064609;-0.30172713;0.577491548;0.526370704;0.134171548;0.669316887;SS2U044610
1774;Cell division protein kinase 7;4;4.53360092;-0.712385463;-0.129178294;-1.107963722;-1.641435774;0.215104394;0.019379717;"SS2U011263;SS2U024313;SS2U042938;SS2U048838"
1775;Cell division protein kinase 8;3;4.851734935;0.396056509;-0.291717581;-0.133888247;-0.845026732;0.470938247;0.529571815;"SS2U000287;SS2U035603;SS2U045543"
1776;Cell division protein kinase 9;2;5.988301584;0.07280435;-0.213228719;-0.653006399;-1.228979396;0.912341826;0.129872479;"SS2U022501;SS2U056284"
1777;Cell growth regulator with EF hand domain protein 1;3;3.198368478;0.017073831;0.079588521;0.642892898;1.69364205;0.982237543;0.002548694;"SS2U009827;SS2U053081;SS2U054436"
1778;Cell growth regulator with RING finger domain protein 1;4;1.915098294;0.118146283;0.638271388;0.597205911;1.558664037;0.858448273;0.043132351;"SS2U034484;SS2U044545;SS2U045732;SS2U048966"
1779;Cell growth-regulating nucleolar protein;1;3.987861706;-1.563673789;0.211624995;-1.488292619;-2.778959582;0.042134074;0.000380261;SS2U029881
1780;Cell surface glycoprotein MUC18;1;4.345449585;0.91456849;-0.204062269;0.597453957;-0.517148885;0.271469375;0.618313072;SS2U003189
1781;Cell wall protein AWA1;4;5.420756285;0.181738461;0.053064577;0.179895376;1.634204375;0.774390104;0.002517965;"SS2U009567;SS2U021789;SS2U043640;SS2U048620"
1782;Cell wall protein DAN4;4;5.487165509;1.037185385;-0.264916699;0.001405248;0.229269541;0.059465185;0.913724936;"SS2U001523;SS2U014281;SS2U025644;SS2U036251"
1783;Cellular nucleic acid-binding protein;18;9.533284833;0.159460665;-0.166218515;0.016524611;-0.219871593;0.787495498;0.983955732;"SS2U003944;SS2U007616;SS2U007689;SS2U009812;SS2U010849;SS2U013403;SS2U013539;SS2U018679;SS2U022284;SS2U031526;SS2U033107;SS2U038087;SS2U040615;SS2U045378;SS2U045379;SS2U048213;SS2U058658;SS2U059084"
1784;Cellular retinoic acid-binding protein 1;2;4.929911912;-0.427405218;0.363354303;-0.06815926;-0.029472566;0.438516917;0.909004524;"SS2U037857;SS2U047249"
1785;Cellular retinoic acid-binding protein 2;3;6.990159252;-0.281395641;0.193967965;-0.126096586;-1.205067339;0.625727199;0.076348591;"SS2U041040;SS2U050022;SS2U050386"
1786;Cellular tumor antigen p53;6;6.165593116;0.348549798;-0.356562999;-0.436676144;-0.965406452;0.512707525;0.396369121;"SS2U024795;SS2U036680;SS2U041446;SS2U042748;SS2U045928;SS2U046448"
1787;Centrin-1;6;4.484822921;-0.414325409;0.458758493;-0.010419244;-0.251663697;0.468108737;0.721887598;"SS2U006143;SS2U018090;SS2U033732;SS2U048386;SS2U050537;SS2U054721"
1788;Centrin-3;2;4.209943372;-0.887963648;0.247011525;-0.940878442;-1.345423865;0.173025331;0.070204443;"SS2U019851;SS2U044555"
1789;Centrobin;2;3.61430267;-0.790270306;-0.228516988;-1.2611946;-1.084789832;0.219891769;0.161346152;"SS2U017642;SS2U028114"
1790;Centromere protein F;2;3.477653353;-0.111445148;-0.25055353;-0.872436876;-1.761332347;0.86031949;0.007708864;"SS2U025729;SS2U027641"
1791;Centromere protein H;1;3.606344781;-0.76323331;-0.116406535;-1.726644884;-2.886378603;0.212931717;3.97E-06;SS2U048402
1792;Centromere protein I;2;4.880446755;-0.370840236;-0.129574839;-0.666457676;-1.493338833;0.489033465;0.033555574;"SS2U043974;SS2U050761"
1793;Centromere protein J;4;3.634115424;-0.421162201;-0.317296121;-1.49041222;-2.222178409;0.558712268;0.003391516;"SS2U018409;SS2U018410;SS2U020518;SS2U022910"
1794;Centromere protein K;1;3.641582619;-0.608817287;-0.28452327;-0.942270202;-1.862321247;0.234916304;0.00393268;SS2U040296
1795;Centromere protein L;2;2.378500063;-0.210144097;-0.234134947;-0.667349877;-1.351538924;0.726653049;0.094546279;"SS2U039461;SS2U039956"
1796;Centromere protein M;1;4.415892324;-0.64816192;-0.04644892;-1.243352032;-2.689235744;0.271083441;2.53E-05;SS2U051434
1797;Centromere protein N;2;2.234963584;-0.46420811;-0.17826918;-1.012561582;-2.092128349;0.459390013;0.005559489;"SS2U021877;SS2U045798"
1798;Centromere protein N-B;1;2.318178102;-0.601976812;0.081265644;-0.859840897;-1.964938967;0.276593092;0.001858031;SS2U006554
1799;Centromere protein Q;2;3.766979549;-0.758311848;-0.074064964;-1.375392208;-2.278020225;0.193924677;0.000201277;"SS2U036543;SS2U048927"
1800;Centromere protein S;2;7.130033906;-0.770525622;-0.024851191;-1.099222702;-1.694701458;0.22234929;0.025589468;"SS2U006211;SS2U057764"
1801;Centromere protein T;1;4.023497721;-0.317380007;-0.094258729;-0.637192987;-1.426582174;0.57411328;0.052400054;SS2U041795
1802;Centromere protein V;5;3.381118262;-0.684486404;0.588846887;0.040869781;0.563140107;0.288386405;0.775168738;"SS2U008263;SS2U013100;SS2U013101;SS2U034508;SS2U055660"
1803;Centromere protein W;2;2.59026185;-0.903710355;-0.053656651;-1.026006198;-2.088222978;0.210923256;0.026970435;"SS2U051307;SS2U054413"
1804;Centromere protein X;2;2.712459584;-1.475699512;0.326211231;-0.898742979;-1.75816663;0.025465093;0.012321647;"SS2U047161;SS2U048973"
1805;Centromere-associated protein E;4;4.860890126;-0.72227613;-0.253537064;-1.309087234;-2.218209429;0.186213327;0.000279496;"SS2U003697;SS2U014353;SS2U014525;SS2U054414"
1806;Centromere/kinetochore protein zw10 homolog;5;5.365019264;-0.049653474;-0.106236526;-0.741537988;-1.433738325;0.943262543;0.042375495;"SS2U023893;SS2U024711;SS2U044176;SS2U046142;SS2U048881"
1807;Centrosomal protein of 110 kDa;2;3.2587275;-0.87472068;0.420300639;-0.730629636;-0.768451351;0.178809654;0.233276025;"SS2U011371;SS2U050264"
1808;Centrosomal protein of 135 kDa;2;1.880018496;0.02568725;-0.502082034;-0.998454592;-1.574875317;0.975059328;0.052738179;"SS2U015557;SS2U023120"
1809;Centrosomal protein of 164 kDa;1;2.807955382;-0.235234255;-0.113996108;-0.181083165;-0.466898949;0.719497618;0.932988085;SS2U021254
1810;Centrosomal protein of 170 kDa;2;3.435324158;0.745039257;0.519946054;1.581881465;1.123340728;0.30454878;0.169297734;"SS2U001887;SS2U033715"
1811;Centrosomal protein of 55 kDa;2;3.218737857;-0.326945701;-0.235319904;-0.790768253;-1.392684201;0.587957199;0.09716118;"SS2U042608;SS2U047355"
1812;Centrosomal protein of 70 kDa;4;3.509467436;-1.01636784;-0.160447481;-1.267880514;-1.839718449;0.082796893;0.004739597;"SS2U007327;SS2U020414;SS2U020415;SS2U030742"
1813;Centrosomal protein of 76 kDa;1;1.98323558;-0.247612944;0.04211007;-0.429588352;-1.006150409;0.707374709;0.335893718;SS2U002102
1814;Centrosomal protein of 97 kDa;3;2.032090516;0.111473182;0.18918953;-0.057347692;-0.193345009;0.863462145;0.957998128;"SS2U002079;SS2U011963;SS2U019974"
1815;Centrosome and spindle pole-associated protein 1;1;2.282699806;-0.572157103;-0.02062197;-0.437102754;-1.059187233;0.324342689;0.327309138;SS2U041007
1816;Ceramide kinase;3;3.756667984;0.674969172;-0.140722945;0.204822487;0.446431666;0.198359932;0.804628406;"SS2U016844;SS2U017122;SS2U045292"
1817;Cerebellin-1;3;3.088660445;-0.703738608;0.679584044;0.071555155;1.45333332;0.200638828;0.029968503;"SS2U035196;SS2U047739;SS2U056440"
1818;Cerebellin-2;4;4.981485972;0.327530699;0.882649183;0.69223248;0.986718287;0.640117634;0.527291936;"SS2U046269;SS2U049026;SS2U050942;SS2U056607"
1819;Ceroid-lipofuscinosis neuronal protein 6;1;3.721215277;0.038736649;-0.060360313;-0.544201773;-0.292920578;0.957005716;0.821494241;SS2U049606
1820;Ceroid-lipofuscinosis neuronal protein 6 homolog;3;2.437040231;0.856352777;0.042502526;0.287519432;0.76581841;0.123232769;0.572555336;"SS2U021831;SS2U025347;SS2U041670"
1821;Ceruloplasmin;4;6.50960077;0.060920731;0.075963854;0.787724237;1.006072061;0.939810374;0.294075793;"SS2U023918;SS2U026251;SS2U030143;SS2U058489"
1822;Chaperone activity of bc1 complex-like mitochondrial;3;5.299102488;0.696203688;0.144284318;1.043639512;2.778224375;0.190187085;3.04E-09;"SS2U002441;SS2U006752;SS2U013317"
1823;Chaperonin homolog Hsp-60 mitochondrial;1;5.284017209;1.351742735;-0.658536345;0.360219851;-0.053707479;0.073892886;0.691137527;SS2U043695
1824;Charged multivesicular body protein 1a;2;3.801538794;0.436238736;0.02983128;0.408141654;0.686391663;0.431813079;0.625790249;"SS2U002719;SS2U049941"
1825;Charged multivesicular body protein 1b;6;4.514229944;0.030135729;0.141564918;0.034815424;0.45975105;0.966902756;0.892356028;"SS2U008918;SS2U009249;SS2U009884;SS2U011934;SS2U057219;SS2U058265"
1826;Charged multivesicular body protein 2a;3;4.954925881;0.060521867;0.004912887;-0.11940793;0.189109304;0.935773628;0.984748559;"SS2U012627;SS2U045574;SS2U057742"
1827;Charged multivesicular body protein 2b;2;2.688247213;0.232079039;0.183805892;0.521686688;0.835824356;0.707154113;0.518282332;"SS2U026102;SS2U042905"
1828;Charged multivesicular body protein 3;8;4.510018282;-0.19607983;0.10043268;0.100281969;0.516820579;0.748626277;0.84999922;"SS2U007140;SS2U012722;SS2U014200;SS2U032611;SS2U034865;SS2U037801;SS2U043867;SS2U058184"
1829;Charged multivesicular body protein 4b;5;4.637152918;-0.388061786;0.321552515;0.027332543;0.537633793;0.52128933;0.842092623;"SS2U008205;SS2U012687;SS2U052794;SS2U053128;SS2U057605"
1830;Charged multivesicular body protein 4c;3;3.636929077;0.060453756;-0.104279971;0.021854261;0.206997205;0.931344367;0.980103357;"SS2U027060;SS2U047112;SS2U050929"
1831;Charged multivesicular body protein 5;5;5.701403969;-0.152291433;0.042342524;-0.278342882;-0.077018179;0.813243223;0.97472329;"SS2U007583;SS2U017761;SS2U029294;SS2U057525;SS2U058413"
1832;Charged multivesicular body protein 6;3;3.421622996;0.220484557;-0.183058285;0.422955494;0.353071179;0.743692573;0.787916427;"SS2U022434;SS2U048397;SS2U050640"
1833;Charged multivesicular body protein 7;5;4.120883331;-0.378721291;-0.128028581;-0.673592338;-0.613280763;0.503470165;0.613720023;"SS2U015067;SS2U015918;SS2U020692;SS2U044186;SS2U056635"
1834;Checkpoint protein HUS1;1;2.744249506;-0.230588832;-0.298768276;-0.761272582;-1.55516098;0.694284351;0.034568421;SS2U044279
1835;Chemokine receptor-like 1;6;3.027319872;-0.284477506;-0.045762441;-0.1155001;1.53613798;0.64999674;0.003329733;"SS2U011959;SS2U021459;SS2U033316;SS2U050271;SS2U051144;SS2U057749"
1836;Chemokine-like factor;1;3.13566426;-1.519615451;0.091832345;-1.281940844;-0.913439921;0.091578069;0.399261363;SS2U052410
1837;Chitinase domain-containing protein 1;1;2.49857679;-0.238442861;-0.050211345;0.080582001;0.322208573;0.691286503;0.951969544;SS2U053014
1838;Chitotriosidase-1;1;2.523739679;-0.175027618;1.238800546;-0.179955763;10.04039343;0.895421093;1.49E-64;SS2U048270
1839;Chloride intracellular channel protein 1;3;3.567985347;1.097700417;-0.2909391;0.298197125;0.758811148;0.046637167;0.303142002;"SS2U015162;SS2U029135;SS2U036307"
1840;Chloride intracellular channel protein 2;4;3.321082207;-0.542707487;0.09397432;0.53166245;0.552379447;0.319112717;0.750449892;"SS2U007038;SS2U031692;SS2U054071;SS2U056173"
1841;Chloride intracellular channel protein 4;3;5.048623716;-0.131649871;0.069399928;0.175048384;0.021015283;0.845018766;0.998704889;"SS2U026022;SS2U039381;SS2U058062"
1842;Chloride intracellular channel protein 5;3;2.625345912;0.155400172;-0.439002577;0.1444234;0.234917537;0.839803511;0.826003015;"SS2U029790;SS2U034479;SS2U057361"
1843;Chloride intracellular channel protein 6;2;2.66868773;-0.267057726;1.046682079;1.332960222;4.049320683;0.682440199;1.23E-15;"SS2U002388;SS2U050715"
1844;Cholesterol 24-hydroxylase;7;3.020992613;0.023240347;0.096282728;0.17420569;1.391458552;0.976750144;0.028991187;"SS2U003011;SS2U009866;SS2U009867;SS2U011427;SS2U014980;SS2U050345;SS2U055959"
1845;Cholesterol 7-alpha-monooxygenase;4;3.123953859;-0.16789988;-0.123696057;-0.506572069;0.536829236;0.794456546;0.360248152;"SS2U001757;SS2U031149;SS2U048299;SS2U053387"
1846;Choline kinase alpha;2;2.7275897;-0.350815587;0.13471101;-0.008346417;0.085600604;0.535227227;0.999257081;"SS2U018628;SS2U043347"
1847;Choline transporter-like protein 1;4;5.324418517;0.549237936;-0.252027062;0.040741009;0.557048972;0.296269864;0.571648863;"SS2U011212;SS2U023976;SS2U029479;SS2U052365"
1848;Choline transporter-like protein 2;16;6.157418553;0.623924354;-0.125929377;0.605684616;0.959580524;0.281618702;0.245077143;"SS2U002089;SS2U002259;SS2U008528;SS2U009122;SS2U009212;SS2U009213;SS2U009972;SS2U011949;SS2U011950;SS2U019069;SS2U019698;SS2U035376;SS2U043247;SS2U048212;SS2U050895;SS2U056823"
1849;Choline-phosphate cytidylyltransferase A;7;4.765284858;0.424278971;-0.086352041;0.643878473;1.499407992;0.461686405;0.014045456;"SS2U001264;SS2U002001;SS2U002647;SS2U037245;SS2U039771;SS2U051263;SS2U055425"
1850;Choline-phosphate cytidylyltransferase B;4;3.074631622;0.190108471;0.735326912;1.120387259;1.023710704;0.772920134;0.271501855;"SS2U003515;SS2U025231;SS2U034911;SS2U050459"
1851;Choline/ethanolaminephosphotransferase 1;10;5.097916863;-0.116803422;0.254569184;0.206142881;0.772195119;0.858456655;0.60400876;"SS2U001764;SS2U012252;SS2U013105;SS2U015102;SS2U015103;SS2U016282;SS2U035589;SS2U035669;SS2U039025;SS2U045114"
1852;Cholinephosphotransferase 1;3;4.612040004;1.129722086;-0.197192829;1.131236249;1.37803684;0.125485642;0.097329964;"SS2U012253;SS2U035444;SS2U047208"
1853;Chondroadherin;1;1.949179393;1.479308379;0.767878299;2.836072993;2.913268651;0.052918946;5.77E-05;SS2U014748
1854;Chondroitin sulfate N-acetylgalactosaminyltransferase 1;2;2.043698188;1.236870841;-0.793613055;0.957702145;1.042155006;0.072145387;0.037513199;"SS2U002123;SS2U044727"
1855;Chondroitin sulfate N-acetylgalactosaminyltransferase 2;5;6.143946428;-2.556413876;-0.842858879;-0.316979312;-1.734423111;0.003500747;0.331252662;"SS2U006829;SS2U037899;SS2U038314;SS2U044049;SS2U045983"
1856;Chondroitin sulfate glucuronyltransferase;1;3.920730095;0.578640604;-0.004297805;0.769725279;0.897802114;0.353919189;0.392461738;SS2U041542
1857;Chondroitin sulfate proteoglycan 5;1;6.346456912;-0.374667193;0.675675109;1.146673799;1.203017036;0.52127471;0.174364868;SS2U040921
1858;Chondroitin sulfate synthase 2;1;2.243730289;0.631843176;-0.382129027;0.192928829;-0.255160981;0.27265571;0.846658021;SS2U029412
1859;Chondromodulin-1;4;6.334484732;0.341328093;0.767076603;2.358598824;1.423474904;0.531295087;3.40E-05;"SS2U028345;SS2U036367;SS2U042109;SS2U043825"
1860;Chromatin accessibility complex protein 1;2;3.931862186;-1.111950469;0.159761911;-1.091806164;-1.143966267;0.123960994;0.18093415;"SS2U055345;SS2U056506"
1861;Chromatin assembly factor 1 subunit A;5;5.803509402;-0.288852275;-0.183248885;-0.724223504;-1.639458932;0.613232191;0.017708241;"SS2U003611;SS2U012751;SS2U014166;SS2U053841;SS2U054005"
1862;Chromatin modification-related protein MEAF6;6;5.155071864;-0.847101712;-0.018493588;-0.798510527;-0.912957522;0.128833159;0.265555488;"SS2U009942;SS2U025326;SS2U037870;SS2U048885;SS2U055120;SS2U056899"
1863;Chromobox protein homolog 1;4;5.508559368;-0.258251711;0.185733739;-0.113777718;-0.560127105;0.668954913;0.678778284;"SS2U011435;SS2U027856;SS2U035850;SS2U057468"
1864;Chromobox protein homolog 2;1;2.526765581;0.129210803;-0.00296459;0.302781537;-0.369080857;0.881413427;0.880041385;SS2U035116
1865;Chromobox protein homolog 3;3;8.790134953;-0.459427634;-0.191174428;-0.880353486;-1.801842869;0.394994438;0.007240852;"SS2U049273;SS2U056288;SS2U058145"
1866;Chromobox protein homolog 5;2;5.870071412;0.517960735;-0.347122827;0.303677153;-0.636873503;0.428541857;0.558375885;"SS2U003733;SS2U046513"
1867;Chromobox protein homolog 8;3;2.789482255;-0.453900438;-0.006177922;-0.054785686;0.218345409;0.429247989;0.987963161;"SS2U013238;SS2U051929;SS2U053134"
1868;Chromodomain-helicase-DNA-binding protein 1;3;4.429847734;0.365565119;-0.315064722;-0.125776214;-0.700345206;0.542739076;0.741102385;"SS2U017144;SS2U033448;SS2U042036"
1869;Chromodomain-helicase-DNA-binding protein 2;10;5.478585291;0.433646723;-0.182538942;0.436346182;0.456050928;0.46067388;0.702764096;"SS2U002356;SS2U014222;SS2U015421;SS2U017375;SS2U017376;SS2U031311;SS2U033708;SS2U038666;SS2U041227;SS2U046227"
1870;Chromodomain-helicase-DNA-binding protein 4;8;8.874118434;-0.03078671;-0.034760697;-0.54234449;-1.285528134;0.964769686;0.084354578;"SS2U010566;SS2U017009;SS2U024358;SS2U026782;SS2U033427;SS2U038335;SS2U046359;SS2U047418"
1871;Chromodomain-helicase-DNA-binding protein 5;1;3.540406938;0.63604979;0.169259432;0.64368474;0.214992094;0.345107534;0.86445178;SS2U016212
1872;Chromodomain-helicase-DNA-binding protein 7;1;3.432784253;0.305334669;-0.455670582;-0.703287293;-1.422671057;0.635860724;0.14222571;SS2U002550
1873;Chromodomain-helicase-DNA-binding protein 8;1;3.077870018;-0.428222559;-0.065365969;-0.764865925;-1.315536747;0.450707107;0.083683102;SS2U022576
1874;Chromodomain-helicase-DNA-binding protein 9;2;3.561081467;1.013296134;0.125581005;1.399346826;1.199894559;0.148123166;0.12413426;"SS2U001931;SS2U031253"
1875;Chromosome transmission fidelity protein 18 homolog;3;4.413214272;-0.133924115;-0.323841891;-0.949797336;-1.822462126;0.840039419;0.009361291;"SS2U004439;SS2U036075;SS2U038169"
1876;Chromosome transmission fidelity protein 8 homolog;3;2.384289553;-0.674173629;-0.382533243;-1.191803309;-1.828801361;0.214815192;0.006902036;"SS2U007153;SS2U008832;SS2U049559"
1877;Chromosome-associated kinesin KIF4;4;5.082586219;-0.617432179;-0.183959125;-1.121374725;-2.034565105;0.260450126;0.001507492;"SS2U014134;SS2U018327;SS2U049866;SS2U050529"
1878;Chromosome-associated kinesin KIF4A;3;3.812573889;0.446582429;-0.569808226;-0.14816814;-1.089050189;0.439416842;0.287638046;"SS2U001783;SS2U029047;SS2U034377"
1879;Chronic lymphocytic leukemia deletion region gene 6 protein homolog;3;4.402284237;0.590403694;0.02492266;0.728299999;1.270162749;0.294370186;0.091962626;"SS2U013109;SS2U022798;SS2U051522"
1880;Chymosin;1;4.075698998;-1.125251873;-0.587137346;-1.359213965;8.689466017;0.238808747;8.96E-56;SS2U044963
1881;Chymotrypsin B;1;1.982318848;1.843469171;1.987125543;3.29573463;3.878267751;0.026243276;4.60E-05;SS2U057031
1882;Chymotrypsin-like elastase family member 2A;5;5.228108443;-0.369886543;1.831770534;1.278838967;0.849045477;0.651612956;0.128808678;"SS2U041871;SS2U046687;SS2U051953;SS2U052813;SS2U054528"
1883;Chymotrypsin-like protease CTRL-1;1;2.015169443;0.273279563;0.684692502;0.678568587;0.08054597;0.718783117;0.707460133;SS2U056031
1884;Cingulin-like protein 1;2;3.045197868;-0.441911176;0.276862587;-0.456954485;-0.506607161;0.454273228;0.557956363;"SS2U035739;SS2U052668"
1885;Cip1-interacting zinc finger protein;1;3.42766345;1.051520053;0.114279324;1.201358484;0.835641156;0.207073486;0.459135273;SS2U004267
1886;Circadian locomoter output cycles protein kaput;4;3.193315255;0.797803182;0.381049527;1.40593049;1.95780018;0.217553589;0.013057351;"SS2U018462;SS2U021501;SS2U022609;SS2U031335"
1887;Circumsporozoite protein;9;6.482659116;0.422930093;-0.12557456;-0.108794423;0.016311605;0.477361617;0.999257081;"SS2U006429;SS2U008623;SS2U009457;SS2U022271;SS2U024015;SS2U030747;SS2U035042;SS2U046388;SS2U048955"
1888;Cirhin;4;5.647000922;-0.300780494;-0.39445273;-0.845115442;-1.397414407;0.586637835;0.063884841;"SS2U000563;SS2U023117;SS2U031658;SS2U034834"
1889;Citrate lyase subunit beta-like protein mitochondrial;1;2.881085017;0.693490177;-0.081058621;0.63320024;0.992241714;0.236635107;0.267787149;SS2U021778
1890;Citrate synthase mitochondrial;5;7.657085212;0.928048101;-0.135809631;1.311330208;2.387714615;0.196531101;0.000655224;"SS2U034169;SS2U036853;SS2U040824;SS2U041331;SS2U045353"
1891;Citron Rho-interacting kinase;7;3.704705415;0.176601184;0.411080062;1.121136964;1.109616637;0.806618488;0.242514035;"SS2U001280;SS2U001394;SS2U004232;SS2U017974;SS2U018131;SS2U023128;SS2U042155"
1892;Class E basic helix-loop-helix protein 22;5;3.472032339;-0.039797761;1.010106728;1.493594522;1.237347805;0.955249833;0.048161278;"SS2U018083;SS2U028520;SS2U041333;SS2U045129;SS2U048088"
1893;Class E basic helix-loop-helix protein 23;1;1.9288192;0.30271884;2.182803684;3.415466283;3.353174297;0.631023774;2.12E-08;SS2U040915
1894;Class E basic helix-loop-helix protein 40;7;5.413682043;0.081728772;-0.089189771;0.388219927;2.194726823;0.906288143;1.48E-06;"SS2U036753;SS2U036866;SS2U040222;SS2U041314;SS2U041342;SS2U054850;SS2U055170"
1895;Class I histocompatibility antigen F10 alpha chain;13;4.313881229;0.806752521;-0.011158532;0.226891194;1.396928617;0.128715787;0.016619222;"SS2U002606;SS2U003062;SS2U007147;SS2U007861;SS2U009069;SS2U024815;SS2U031079;SS2U042822;SS2U043548;SS2U044703;SS2U046954;SS2U054549;SS2U058685"
1896;Classical arabinogalactan protein 9;2;2.889790974;0.02320551;0.562892471;0.289178964;-0.155306844;0.976022772;0.656271941;"SS2U002402;SS2U029526"
1897;Clathrin coat assembly protein AP180;6;5.404518078;0.181806327;1.151285025;2.126539337;2.545182815;0.815812861;0.000998222;"SS2U028312;SS2U035101;SS2U040819;SS2U041481;SS2U044158;SS2U053115"
1898;Clathrin heavy chain 1;16;8.382297693;0.078301558;0.036215562;0.15138326;0.200218162;0.905258872;0.992628004;"SS2U003955;SS2U005190;SS2U006098;SS2U019401;SS2U021293;SS2U022976;SS2U023663;SS2U025650;SS2U028569;SS2U030740;SS2U037198;SS2U040094;SS2U043095;SS2U051118;SS2U052730;SS2U055980"
1899;Clathrin interactor 1;6;4.917723719;0.598474521;0.193565578;0.771361195;0.677538404;0.238980804;0.468717946;"SS2U001262;SS2U001317;SS2U037710;SS2U038055;SS2U038641;SS2U042405"
1900;Clathrin light chain A;5;6.758953443;-0.183005502;0.004779783;-0.095435221;-0.068343351;0.755270272;0.999257081;"SS2U000326;SS2U024075;SS2U051638;SS2U054484;SS2U057471"
1901;Clathrin light chain B;3;4.026393406;0.179195408;0.033729919;0.22652362;0.169936427;0.7674607;0.989961948;"SS2U001813;SS2U017431;SS2U054339"
1902;Claudin domain-containing protein 1;2;3.878427049;0.750028327;-0.170439138;0.793641775;0.640192113;0.26294194;0.480013177;"SS2U035188;SS2U046995"
1903;Claudin-10;4;2.232704355;0.159548222;-0.091608695;-0.368312937;0.471485072;0.819394883;0.628459335;"SS2U043433;SS2U043632;SS2U049076;SS2U054425"
1904;Claudin-10A;5;2.847338899;-0.425567976;0.211469913;0.343315382;0.278137176;0.45731995;0.972135654;"SS2U003531;SS2U011870;SS2U036668;SS2U044342;SS2U050926"
1905;Claudin-12;2;2.826807982;0.993497785;-0.362433455;0.300186193;0.342137018;0.14962952;0.826478907;"SS2U010705;SS2U041808"
1906;Claudin-15;5;4.325789916;0.169984768;0.382719667;0.346849132;1.10983644;0.802645566;0.314512288;"SS2U025157;SS2U029863;SS2U031169;SS2U055207;SS2U055614"
1907;Claudin-19;4;4.399730285;-0.058445718;0.29856145;0.318042621;3.021722317;0.940409477;6.41E-11;"SS2U013793;SS2U032830;SS2U041803;SS2U051346"
1908;Claudin-3;12;4.988929343;1.13744026;-0.389308455;-0.337742682;-0.699421178;0.050736984;0.783641662;"SS2U006508;SS2U006509;SS2U006863;SS2U007981;SS2U013019;SS2U013127;SS2U030257;SS2U032045;SS2U046087;SS2U046308;SS2U052625;SS2U053410"
1909;Claudin-4;19;6.671058216;1.342723144;-0.27048257;1.041989831;2.309725949;0.068147721;0.000418498;"SS2U009436;SS2U010512;SS2U010690;SS2U011173;SS2U011726;SS2U012820;SS2U015042;SS2U019563;SS2U026562;SS2U034120;SS2U034147;SS2U038476;SS2U038631;SS2U038632;SS2U041134;SS2U044001;SS2U053053;SS2U054432;SS2U059200"
1910;Claudin-5;4;4.884428395;0.019674987;0.028171833;-0.670155776;-0.932514391;0.979161345;0.215340853;"SS2U023357;SS2U047587;SS2U049504;SS2U055673"
1911;Claudin-6;4;4.797231377;0.520594045;-0.50283535;-0.543770532;1.27554018;0.344754791;0.001263001;"SS2U023708;SS2U048936;SS2U050911;SS2U057444"
1912;Claudin-8;2;2.963640946;1.332261985;-0.281777406;0.5965241;1.363466472;0.061240871;0.076939705;"SS2U013901;SS2U040220"
1913;Claudin-like protein ZF4A22;4;4.971866427;1.177815167;-0.090451814;0.616436671;1.267436423;0.040591587;0.063631583;"SS2U009328;SS2U011267;SS2U033958;SS2U057856"
1914;Clavesin-1;1;1.941835583;-0.962446541;1.216288222;0.740102816;1.064956043;0.105525542;0.246835476;SS2U041214
1915;Cleavage and polyadenylation specificity factor subunit 1;6;6.811250725;0.207501219;-0.298197986;-0.475724436;-1.501637507;0.723145562;0.047394884;"SS2U003178;SS2U006889;SS2U022009;SS2U023072;SS2U035598;SS2U050164"
1916;Cleavage and polyadenylation specificity factor subunit 2;1;6.936625595;0.561790609;-0.175093542;-0.015478051;-0.720169232;0.29691823;0.644087057;SS2U054749
1917;Cleavage and polyadenylation specificity factor subunit 3;2;6.889742005;0.244424507;-0.251167851;-0.308553351;-1.102229561;0.668849625;0.240572098;"SS2U047792;SS2U055314"
1918;Cleavage and polyadenylation specificity factor subunit 4;3;3.658247747;0.834729308;-0.286318512;0.426995865;-0.02441049;0.202024573;0.835259598;"SS2U017213;SS2U021379;SS2U029380"
1919;Cleavage and polyadenylation specificity factor subunit 5;9;7.01441019;-0.514878619;-0.067086722;-0.811007715;-1.617219953;0.372719143;0.030743234;"SS2U007774;SS2U010823;SS2U010824;SS2U011995;SS2U038504;SS2U039224;SS2U052221;SS2U053589;SS2U057854"
1920;Cleavage and polyadenylation specificity factor subunit 6;4;7.710565661;0.036907621;0.027264008;-0.360184179;-1.03135781;0.95819134;0.213586276;"SS2U042421;SS2U042543;SS2U046412;SS2U054565"
1921;Cleavage and polyadenylation specificity factor subunit 7;1;5.039365235;0.234344792;-0.389540212;-0.350430819;-0.814362754;0.690820727;0.595183533;SS2U051625
1922;Cleavage and polyadenylation specificity factor subunit CG7185;1;2.614304398;-0.721384455;-0.373067748;-1.110347647;-1.992859285;0.212472367;0.006631301;SS2U000185
1923;Cleavage stimulation factor subunit 1;1;5.009579614;0.982801087;-0.280683656;0.419212636;-0.254471802;0.201760521;0.845978079;SS2U042889
1924;Cleavage stimulation factor subunit 2;5;6.345257634;-0.435879516;-0.025180406;-0.549366248;-1.188323707;0.421723504;0.136707535;"SS2U017479;SS2U025629;SS2U031585;SS2U046238;SS2U051910"
1925;Cleavage stimulation factor subunit 3;5;6.290413666;-0.363484809;-0.005225316;-0.578387571;-1.348511179;0.525392807;0.077160356;"SS2U002409;SS2U023371;SS2U034106;SS2U034898;SS2U035319"
1926;Cleft lip and palate transmembrane protein 1 homolog;2;6.970126754;0.049262509;0.110250244;0.084378073;-0.17937188;0.941737343;0.977105742;"SS2U051536;SS2U056714"
1927;Cleft lip and palate transmembrane protein 1-like protein;4;4.7219898;-0.374528312;0.172028295;-0.613272665;-0.754403409;0.512078002;0.321007468;"SS2U028541;SS2U030162;SS2U036148;SS2U042207"
1928;Clusterin;5;4.321942434;-0.076321674;0.523240031;1.172148893;3.86937951;0.914340775;2.12E-17;"SS2U012216;SS2U019149;SS2U054311;SS2U055031;SS2U058874"
1929;Coactosin-like protein;7;8.07347749;-0.10188456;0.253796483;-0.15984835;-0.140704978;0.880938098;0.925727288;"SS2U001048;SS2U010663;SS2U022961;SS2U041694;SS2U045668;SS2U057585;SS2U058290"
1930;Coagulation factor IX;4;4.490776176;0.066623207;0.914591726;1.979132671;2.41977026;0.941318851;0.002995665;"SS2U033664;SS2U043007;SS2U043993;SS2U044723"
1931;Coagulation factor V;5;5.055216331;-0.510326213;0.072988181;0.183580476;1.152716967;0.495680975;0.350642622;"SS2U003960;SS2U015184;SS2U015191;SS2U035475;SS2U056476"
1932;Coagulation factor VII;5;7.316881086;-0.101228602;0.162916379;0.570021381;0.026668368;0.906583403;0.87396607;"SS2U032956;SS2U035705;SS2U046114;SS2U052567;SS2U053801"
1933;Coagulation factor X;10;7.137492415;0.306390045;0.307853147;1.040582605;1.370779615;0.658833769;0.137415545;"SS2U014382;SS2U014919;SS2U020916;SS2U023114;SS2U023115;SS2U034177;SS2U037996;SS2U046634;SS2U049337;SS2U054306"
1934;Coagulation factor XIII A chain;2;4.748430528;0.417968934;-0.937058103;-0.740942045;0.011490826;0.444994577;0.212571065;"SS2U052084;SS2U058124"
1935;Coagulation factor XIII B chain;2;5.134733232;-0.587636228;0.509394648;0.769858152;0.1205072;0.290426788;0.587373237;"SS2U055130;SS2U058383"
1936;Coatomer subunit alpha;10;8.056429932;0.393600298;-0.118573796;0.10179507;-0.11914503;0.457823217;0.989961948;"SS2U002269;SS2U006665;SS2U018323;SS2U029845;SS2U030039;SS2U033300;SS2U044178;SS2U049007;SS2U054084;SS2U056579"
1937;Coatomer subunit beta;5;7.514302378;0.01291057;0.010578352;-0.261903871;-0.474212014;0.985731307;0.841354715;"SS2U002147;SS2U009198;SS2U045198;SS2U054391;SS2U057019"
1938;Coatomer subunit beta';7;7.577205207;0.830993491;-0.238400182;0.281972632;0.089122335;0.141417232;0.907592412;"SS2U003843;SS2U003929;SS2U020128;SS2U021512;SS2U041849;SS2U049234;SS2U050152"
1939;Coatomer subunit delta;3;6.321379312;0.665742049;-0.189474461;0.385448723;0.386620574;0.23685475;0.781724584;"SS2U042159;SS2U044792;SS2U057948"
1940;Coatomer subunit epsilon;13;6.655448624;-0.043388417;-0.081423042;-0.309723502;-0.492070963;0.949910907;0.860391672;"SS2U008158;SS2U008159;SS2U008792;SS2U009918;SS2U011088;SS2U012243;SS2U030201;SS2U034966;SS2U035812;SS2U038948;SS2U043072;SS2U056380;SS2U058454"
1941;Coatomer subunit gamma-2;3;7.687096565;0.466006182;-0.098312416;0.136636787;0.020449294;0.377919787;0.992628004;"SS2U017235;SS2U053984;SS2U058064"
1942;Coatomer subunit zeta-1;15;6.871591047;-0.272024813;0.09599392;-0.345301323;-0.469380127;0.654971584;0.79399474;"SS2U011570;SS2U013674;SS2U013871;SS2U014131;SS2U019969;SS2U024337;SS2U027201;SS2U042956;SS2U042957;SS2U045520;SS2U051728;SS2U053767;SS2U054629;SS2U056346;SS2U057246"
1943;Cob(I)yrinic acid ac-diamide adenosyltransferase mitochondrial;3;3.217217439;-0.504264797;0.058855761;-0.558642522;-0.798693437;0.361845659;0.418873333;"SS2U010670;SS2U011910;SS2U054679"
1944;Codanin-1;1;1.989940848;0.289016829;-0.626102502;-0.19494416;-0.453094144;0.672076924;0.834254827;SS2U041560
1945;Coenzyme Q-binding protein COQ10 homolog B mitochondrial;1;3.161809244;0.520662155;-0.174398099;0.869631838;2.718386331;0.377585451;2.33E-08;SS2U003758
1946;Coenzyme Q-binding protein COQ10 homolog mitochondrial;3;2.128162808;-0.297635828;0.118842995;-0.127874697;0.770334435;0.71242312;0.635882728;"SS2U006099;SS2U006100;SS2U051198"
1947;Cofilin-1;2;4.302996777;3.198274394;0.679413427;3.075357121;3.811534088;0.021324508;0.019422095;"SS2U003790;SS2U011842"
1948;Cofilin-2;13;9.566393098;-0.078228758;0.182176578;-0.182046665;-0.047342703;0.909683411;0.965263714;"SS2U011975;SS2U013757;SS2U019529;SS2U031441;SS2U031445;SS2U041468;SS2U046582;SS2U053151;SS2U053439;SS2U055571;SS2U056795;SS2U057622;SS2U059235"
1949;Cohesin loading complex subunit SCC4 homolog;7;5.40022719;0.240800164;-0.217845466;0.210713431;0.307007545;0.704441781;0.878176777;"SS2U004058;SS2U014704;SS2U015077;SS2U016524;SS2U023488;SS2U031607;SS2U049964"
1950;Cohesin subunit SA-1;5;5.943527867;0.196249086;-0.152880555;0.123104124;-0.48851443;0.765747204;0.826922494;"SS2U001526;SS2U006784;SS2U015377;SS2U016148;SS2U039666"
1951;Cohesin subunit SA-2;4;5.568849314;0.685461045;-0.205146977;0.626281277;0.488696645;0.290531537;0.629106309;"SS2U010850;SS2U022663;SS2U023852;SS2U041159"
1952;Coiled-coil alpha-helical rod protein 1;2;3.184261043;-1.105819717;-0.016146882;-1.340107324;-1.634397334;0.109018925;0.030490293;"SS2U000797;SS2U048366"
1953;Coiled-coil domain-containing protein 104;4;4.435035581;-0.018026829;-0.357409076;-0.450583857;-0.326773189;0.980375778;0.900956463;"SS2U024229;SS2U035888;SS2U044047;SS2U049374"
1954;Coiled-coil domain-containing protein 106;2;3.82189727;0.3277592;-0.029183159;0.580823652;0.477097509;0.601104888;0.711375665;"SS2U039348;SS2U046928"
1955;Coiled-coil domain-containing protein 107;1;3.251896462;-0.454296012;0.072456399;-0.428528274;-0.170509712;0.381867475;0.867680125;SS2U041487
1956;Coiled-coil domain-containing protein 109A;4;4.854446564;0.825109837;0.332618345;1.488315395;2.290295636;0.182895273;0.000551843;"SS2U003961;SS2U021046;SS2U042308;SS2U045138"
1957;Coiled-coil domain-containing protein 109B;1;3.184857681;-0.349726891;0.260239492;0.091996055;-0.179063246;0.551491944;0.938804457;SS2U045162
1958;Coiled-coil domain-containing protein 115;4;2.699295469;-0.05686266;0.148872098;0.148510967;0.179362169;0.935294115;0.997661793;"SS2U000549;SS2U023706;SS2U032784;SS2U042433"
1959;Coiled-coil domain-containing protein 12;2;4.793529559;-0.669229236;0.187733852;-0.883922588;-1.358694407;0.272344388;0.057706539;"SS2U006462;SS2U057368"
1960;Coiled-coil domain-containing protein 124;5;4.567491828;-0.615067792;-0.155214391;-0.601907233;-0.451617831;0.268188602;0.801012032;"SS2U007403;SS2U007877;SS2U008151;SS2U043970;SS2U049922"
1961;Coiled-coil domain-containing protein 127;4;3.89160909;-0.202577281;0.031912834;-0.23457794;-0.070387;0.74337196;0.987963161;"SS2U003051;SS2U047312;SS2U051182;SS2U055287"
1962;Coiled-coil domain-containing protein 130 homolog;3;2.861726804;0.465348492;-0.182494027;0.092758358;0.127136371;0.399336814;0.977485505;"SS2U007206;SS2U009949;SS2U040183"
1963;Coiled-coil domain-containing protein 132;4;3.341827112;0.559888681;0.016256498;0.616814567;0.597488578;0.336855392;0.647142702;"SS2U022780;SS2U037163;SS2U039205;SS2U048205"
1964;Coiled-coil domain-containing protein 134;2;3.343013745;-0.057349526;-0.297813856;-0.11733245;-0.674719997;0.936386947;0.730623688;"SS2U031288;SS2U055723"
1965;Coiled-coil domain-containing protein 136;2;2.320027087;2.153706564;0.290547605;1.212650696;2.598025624;0.006339799;0.004695624;"SS2U002778;SS2U032357"
1966;Coiled-coil domain-containing protein 158;1;1.8264055;-0.368228099;-0.269041564;-1.139565641;-1.799823988;0.564992511;0.016250225;SS2U022132
1967;Coiled-coil domain-containing protein 18;3;2.018199621;0.836874263;-0.65829133;0.657948922;2.128402695;0.184334146;1.37E-05;"SS2U002202;SS2U009968;SS2U022561"
1968;Coiled-coil domain-containing protein 21;2;2.293961545;0.287619771;-0.192168027;0.333817589;0.901818264;0.646946713;0.271501855;"SS2U003911;SS2U028043"
1969;Coiled-coil domain-containing protein 22;5;4.202331027;0.004650797;-0.460721368;-0.387648985;-0.364494637;0.994812912;0.882223581;"SS2U003570;SS2U040275;SS2U041556;SS2U044922;SS2U051278"
1970;Coiled-coil domain-containing protein 23;1;3.195533276;-0.17266753;-0.054169462;0.122849871;0.073435714;0.777635301;0.997878191;SS2U052983
1971;Coiled-coil domain-containing protein 25;4;4.739397674;-0.839868482;-0.109540513;-1.077085507;-1.579704994;0.168384972;0.041321763;"SS2U012361;SS2U012717;SS2U047864;SS2U048910"
1972;Coiled-coil domain-containing protein 28A;1;3.628541141;-0.179729963;-0.053748986;-0.064626547;0.287216644;0.764801787;0.943177614;SS2U056454
1973;Coiled-coil domain-containing protein 43;3;5.313855963;-0.802912057;-0.055083337;-1.098260816;-1.366353044;0.23430632;0.134832524;"SS2U012270;SS2U034295;SS2U054254"
1974;Coiled-coil domain-containing protein 45;3;3.805589478;-0.3630094;-0.141414223;-0.749528137;-1.104728752;0.525842641;0.195024754;"SS2U020582;SS2U020583;SS2U027555"
1975;Coiled-coil domain-containing protein 47;3;6.427127174;-0.261102972;0.155080771;-0.158234632;-0.417918354;0.657641087;0.835447364;"SS2U010953;SS2U020046;SS2U058010"
1976;Coiled-coil domain-containing protein 49;7;4.691234957;-0.714422054;0.087264453;-0.692634433;-0.942418582;0.199173149;0.240059926;"SS2U010452;SS2U013215;SS2U013243;SS2U034245;SS2U041130;SS2U046905;SS2U051018"
1977;Coiled-coil domain-containing protein 50;3;2.852246933;0.976181226;-0.005262659;0.928661144;1.019771091;0.120588519;0.224502221;"SS2U004336;SS2U041787;SS2U044288"
1978;Coiled-coil domain-containing protein 51;4;3.566668459;0.013982283;-0.193394115;-0.167921148;-0.253365508;0.984972085;0.989961948;"SS2U007854;SS2U016984;SS2U038616;SS2U051854"
1979;Coiled-coil domain-containing protein 55;2;4.396219603;-0.293759087;-0.034188673;-0.72844023;-1.091986675;0.633439104;0.183380792;"SS2U028908;SS2U039935"
1980;Coiled-coil domain-containing protein 56;4;5.829289506;-0.538164999;0.136679328;-0.477839605;-0.21074222;0.35267051;0.835482575;"SS2U047951;SS2U051908;SS2U054750;SS2U058406"
1981;Coiled-coil domain-containing protein 58;2;4.51838557;-0.567334192;-0.092679159;-0.926741561;-2.011068268;0.354909634;0.006926189;"SS2U027086;SS2U053772"
1982;Coiled-coil domain-containing protein 6;2;5.920401788;-0.017801588;0.00856421;-0.126042659;-0.38213112;0.980341382;0.924630935;"SS2U052898;SS2U053632"
1983;Coiled-coil domain-containing protein 61;4;4.548579953;-0.527297365;-0.087597808;-0.689797051;-1.566298777;0.312625498;0.021959911;"SS2U023547;SS2U030795;SS2U040616;SS2U049259"
1984;Coiled-coil domain-containing protein 64A;4;1.903368192;-0.378941807;0.362967757;0.231928437;0.664630674;0.540795838;0.815968926;"SS2U017264;SS2U023173;SS2U036309;SS2U042252"
1985;Coiled-coil domain-containing protein 65;1;2.851823058;0.130065712;-0.440397454;-0.828548201;-1.332487797;0.850154845;0.14830035;SS2U049011
1986;Coiled-coil domain-containing protein 66;2;2.670686792;-1.0613756;0.263119698;-0.912429936;-0.857406526;0.074007968;0.133180678;"SS2U038298;SS2U046882"
1987;Coiled-coil domain-containing protein 71;3;3.791439664;0.173656083;-0.152569698;-0.021586635;-0.406252071;0.782910075;0.934461493;"SS2U010911;SS2U032790;SS2U056540"
1988;Coiled-coil domain-containing protein 72;2;5.928636094;-1.65313923;0.268277971;-1.15648849;-1.52008755;0.062377224;0.158427633;"SS2U042725;SS2U052961"
1989;Coiled-coil domain-containing protein 75;1;2.8588104;-0.356043995;0.255056714;-0.438357209;-1.376865241;0.558207003;0.049448866;SS2U046061
1990;Coiled-coil domain-containing protein 77;4;3.515499283;-0.134305218;-0.061403917;-0.497701647;-1.671734191;0.837655476;0.017916781;"SS2U019820;SS2U027061;SS2U027063;SS2U047852"
1991;Coiled-coil domain-containing protein 80;6;4.970121938;0.258174626;-0.002199689;0.599165591;1.512491614;0.661008591;0.009113808;"SS2U017104;SS2U020524;SS2U033913;SS2U035210;SS2U041660;SS2U051780"
1992;Coiled-coil domain-containing protein 82;7;5.11700538;-0.315998906;-0.173567647;-0.577066315;-0.460346521;0.595420883;0.811825025;"SS2U007914;SS2U007999;SS2U011662;SS2U018435;SS2U053862;SS2U054492;SS2U057025"
1993;Coiled-coil domain-containing protein 86;5;6.241569717;-0.46203018;-0.192390291;-0.981219785;-1.95629381;0.447237946;0.008187931;"SS2U012655;SS2U015683;SS2U039952;SS2U046393;SS2U053225"
1994;Coiled-coil domain-containing protein 90B mitochondrial;3;3.828314109;-0.294236956;-0.059969059;-0.228794356;-0.343606793;0.613500639;0.961129977;"SS2U023577;SS2U032759;SS2U054019"
1995;Coiled-coil domain-containing protein 92;3;3.485389276;-0.255631931;0.349514647;0.003672299;-0.572358246;0.661008591;0.471953191;"SS2U018476;SS2U018477;SS2U045059"
1996;Coiled-coil domain-containing protein 93;4;4.320843074;-0.37895682;-0.202776203;-0.631890597;-0.544427617;0.489805548;0.704617681;"SS2U006411;SS2U010651;SS2U040345;SS2U051963"
1997;Coiled-coil domain-containing protein 94;3;4.269517307;-0.553801182;-0.169477856;-0.852175459;-1.322523894;0.323202062;0.103592535;"SS2U036378;SS2U047531;SS2U047532"
1998;Coiled-coil domain-containing protein 97;2;3.04586845;-0.33420091;0.125493479;-0.422691222;-1.096160412;0.567471767;0.173315387;"SS2U020321;SS2U033281"
1999;Coiled-coil domain-containing protein C6orf204;4;2.697574966;1.159945201;-0.209918166;1.114138474;1.567148374;0.16523216;0.113955635;"SS2U017490;SS2U018125;SS2U026307;SS2U032199"
[truncated: 8,497 more rows]
