# Supplementary material for: The developmental transcriptome of contrasting Arctic charr ( Salvelinus alpinus) morphs
Source: F1000Res. 2016 Apr 25;4:136. Originally published 2015 Jun 1. [Version 2] doi: 10.12688/f1000research.6402.2 (PMC5007756; doi:10.12688/f1000research.6402.2)
Supplement: qPCR data for tests of expression in charr developing embryos and adult tissues — “Gene Type": Designates the reference and candidate genes. “Gene”: Name of the gene. “Morph”: Which charr type the sample came from. "Relative age": Developmental timepoint, and also indicates the samples from adult fish. "Biological replicate": The two or more biological replicates used. "cDNA No": Marks the cDNA isolation used. "Ct value": Estimate of gene expression. "Sample": Indicates the material used, whole embryos or distinct tissues. "Batch": Demarcates distinct collections of cDNA, applies only to nattl 110. [file f1000research-4-9044-s0001.tgz › 43112192-27db-4fcc-abc5-13a53b153d94_TransJG15_Supplementary_file_2.csv]

Gene_Type	Gene	Morph	Relative_age	Biological_replicate	cDNA_No	Ct_value	Sample	Batch
Reference	Actb	AC	161	1	3	15.96261883	Whole_embryo	c
Reference	Actb	AC	161	2	3	16.32308578	Whole_embryo	c
Reference	Actb	AC	200	1	3	16.3116312	Whole_embryo	c
Reference	Actb	AC	200	2	3	16.69984245	Whole_embryo	c
Reference	Actb	SB	161	1	3	15.91931581	Whole_embryo	c
Reference	Actb	SB	161	2	3	15.95784521	Whole_embryo	c
Reference	Actb	SB	200	1	3	17.22946262	Whole_embryo	c
Reference	Actb	SB	200	2	3	16.48554039	Whole_embryo	c
Reference	Ub2l3	AC	161	1	3	19.2323761	Whole_embryo	c
Reference	Ub2l3	AC	161	2	3	19.53557777	Whole_embryo	c
Reference	Ub2l3	AC	200	1	3	19.7100153	Whole_embryo	c
Reference	Ub2l3	AC	200	2	3	20.06556892	Whole_embryo	c
Reference	Ub2l3	SB	161	1	3	18.85280609	Whole_embryo	c
Reference	Ub2l3	SB	161	2	3	18.97263432	Whole_embryo	c
Reference	Ub2l3	SB	200	1	3	20.86740685	Whole_embryo	c
Reference	Ub2l3	SB	200	2	3	19.65790176	Whole_embryo	c
Reference	Ef1a	AC	161	1	3	16.76741409	Whole_embryo	c
Reference	Ef1a	AC	161	2	3	16.88599777	Whole_embryo	c
Reference	Ef1a	AC	200	1	3	17.02689171	Whole_embryo	c
Reference	Ef1a	AC	200	2	3	17.05676842	Whole_embryo	c
Reference	Ef1a	SB	161	1	3	16.1616497	Whole_embryo	c
Reference	Ef1a	SB	161	2	3	16.08823395	Whole_embryo	c
Reference	Ef1a	SB	200	1	3	17.47857857	Whole_embryo	c
Reference	Ef1a	SB	200	2	3	16.80790234	Whole_embryo	c
Reference	Actb	AC	161	1	4	15.44944715	Whole_embryo	c
Reference	Actb	AC	161	2	4	15.68050861	Whole_embryo	c
Reference	Actb	AC	200	1	4	15.74295759	Whole_embryo	c
Reference	Actb	AC	200	2	4	15.98812437	Whole_embryo	c
Reference	Actb	SB	161	1	4	15.04642916	Whole_embryo	c
Reference	Actb	SB	161	2	4	15.25384712	Whole_embryo	c
Reference	Actb	SB	200	1	4	16.69416809	Whole_embryo	c
Reference	Actb	SB	200	2	4	15.51182985	Whole_embryo	c
Reference	Ub2l3	AC	161	1	4	18.98914528	Whole_embryo	c
Reference	Ub2l3	AC	161	2	4	19.06344986	Whole_embryo	c
Reference	Ub2l3	AC	200	1	4	19.48450947	Whole_embryo	c
Reference	Ub2l3	AC	200	2	4	19.50106907	Whole_embryo	c
Reference	Ub2l3	SB	161	1	4	18.56895733	Whole_embryo	c
Reference	Ub2l3	SB	161	2	4	18.72522068	Whole_embryo	c
Reference	Ub2l3	SB	200	1	4	20.6594038	Whole_embryo	c
Reference	Ub2l3	SB	200	2	4	19.26242065	Whole_embryo	c
Reference	Ef1a	AC	161	1	4	16.48565102	Whole_embryo	c
Reference	Ef1a	AC	161	2	4	16.47541046	Whole_embryo	c
Reference	Ef1a	AC	200	1	4	16.72178936	Whole_embryo	c
Reference	Ef1a	AC	200	2	4	16.8230648	Whole_embryo	c
Reference	Ef1a	SB	161	1	4	15.88469839	Whole_embryo	c
Reference	Ef1a	SB	161	2	4	15.93828535	Whole_embryo	c
Reference	Ef1a	SB	200	1	4	17.21857929	Whole_embryo	c
Reference	Ef1a	SB	200	2	4	16.40386295	Whole_embryo	c
Candidate	Nattl	AC	161	1	3	24.30113316	Whole_embryo	c
Candidate	Nattl	AC	161	2	3	24.95383644	Whole_embryo	c
Candidate	Nattl	AC	200	1	3	23.1154232	Whole_embryo	c
Candidate	Nattl	AC	200	2	3	23.16105175	Whole_embryo	c
Candidate	Nattl	SB	161	1	3	21.88699722	Whole_embryo	c
Candidate	Nattl	SB	161	2	3	23.86600208	Whole_embryo	c
Candidate	Nattl	SB	200	1	3	21.4312315	Whole_embryo	c
Candidate	Nattl	SB	200	2	3	21.58208561	Whole_embryo	c
Candidate	Alp	AC	161	1	3	24.61887646	Whole_embryo	c
Candidate	Alp	AC	161	2	3	24.90855503	Whole_embryo	c
Candidate	Alp	AC	200	1	3	24.64563656	Whole_embryo	c
Candidate	Alp	AC	200	2	3	24.88164043	Whole_embryo	c
Candidate	Alp	SB	161	1	3	23.86744976	Whole_embryo	c
Candidate	Alp	SB	161	2	3	24.1090517	Whole_embryo	c
Candidate	Alp	SB	200	1	3	24.03513622	Whole_embryo	c
Candidate	Alp	SB	200	2	3	23.89897919	Whole_embryo	c
Candidate	Cgat2	AC	161	1	3	25.23556042	Whole_embryo	c
Candidate	Cgat2	AC	161	2	3	25.13300419	Whole_embryo	c
Candidate	Cgat2	AC	200	1	3	25.34113216	Whole_embryo	c
Candidate	Cgat2	AC	200	2	3	25.33448505	Whole_embryo	c
Candidate	Cgat2	SB	161	1	3	24.65633106	Whole_embryo	c
Candidate	Cgat2	SB	161	2	3	24.73155785	Whole_embryo	c
Candidate	Cgat2	SB	200	1	3	26.19965458	Whole_embryo	c
Candidate	Cgat2	SB	200	2	3	25.16437054	Whole_embryo	c
Candidate	Cox6b1	AC	161	1	4	26.7786026	Whole_embryo	c
Candidate	Cox6b1	AC	161	2	4	27.34981537	Whole_embryo	c
Candidate	Cox6b1	AC	200	1	4	26.94288731	Whole_embryo	c
Candidate	Cox6b1	AC	200	2	4	27.02507305	Whole_embryo	c
Candidate	Cox6b1	SB	161	1	4	26.77010155	Whole_embryo	c
Candidate	Cox6b1	SB	161	2	4	26.87522507	Whole_embryo	c
Candidate	Cox6b1	SB	200	1	4	26.58977795	Whole_embryo	c
Candidate	Cox6b1	SB	200	2	4	26.95159721	Whole_embryo	c
Candidate	Krtap4-3	AC	161	1	4	24.45112514	Whole_embryo	c
Candidate	Krtap4-3	AC	161	2	4	24.41178513	Whole_embryo	c
Candidate	Krtap4-3	AC	200	1	4	24.57724857	Whole_embryo	c
Candidate	Krtap4-3	AC	200	2	4	24.6350317	Whole_embryo	c
Candidate	Krtap4-3	SB	161	1	4	24.18867779	Whole_embryo	c
Candidate	Krtap4-3	SB	161	2	4	24.52984619	Whole_embryo	c
Candidate	Krtap4-3	SB	200	1	4	26.09012604	Whole_embryo	c
Candidate	Krtap4-3	SB	200	2	4	25.35136032	Whole_embryo	c
Candidate	Lyz	AC	161	1	3	25.649189	Whole_embryo	c
Candidate	Lyz	AC	161	2	3	25.93523693	Whole_embryo	c
Candidate	Lyz	AC	200	1	3	25.97491074	Whole_embryo	c
Candidate	Lyz	AC	200	2	3	26.36354256	Whole_embryo	c
Candidate	Lyz	SB	161	1	3	23.10821247	Whole_embryo	c
Candidate	Lyz	SB	161	2	3	23.59787178	Whole_embryo	c
Candidate	Lyz	SB	200	1	3	23.74123478	Whole_embryo	c
Candidate	Lyz	SB	200	2	3	23.9212904	Whole_embryo	c
Candidate	Ndub6	AC	161	1	4	20.99980164	Whole_embryo	c
Candidate	Ndub6	AC	161	2	4	21.25080109	Whole_embryo	c
Candidate	Ndub6	AC	200	1	4	21.03236389	Whole_embryo	c
Candidate	Ndub6	AC	200	2	4	21.15505123	Whole_embryo	c
Candidate	Ndub6	SB	161	1	4	20.56019783	Whole_embryo	c
Candidate	Ndub6	SB	161	2	4	20.64115429	Whole_embryo	c
Candidate	Ndub6	SB	200	1	4	21.33388996	Whole_embryo	c
Candidate	Ndub6	SB	200	2	4	20.87278366	Whole_embryo	c
Candidate	Parp6	AC	161	1	4	23.82729721	Whole_embryo	c
Candidate	Parp6	AC	161	2	4	23.62686062	Whole_embryo	c
Candidate	Parp6	AC	200	1	4	23.44495487	Whole_embryo	c
Candidate	Parp6	AC	200	2	4	24.04651356	Whole_embryo	c
Candidate	Parp6	SB	161	1	4	23.95689011	Whole_embryo	c
Candidate	Parp6	SB	161	2	4	23.98719311	Whole_embryo	c
Candidate	Parp6	SB	200	1	4	25.88320351	Whole_embryo	c
Candidate	Parp6	SB	200	2	4	23.96511269	Whole_embryo	c
Candidate	Ubl5	AC	161	1	3	20.95245171	Whole_embryo	c
Candidate	Ubl5	AC	161	2	3	21.51314068	Whole_embryo	c
Candidate	Ubl5	AC	200	1	3	21.69692421	Whole_embryo	c
Candidate	Ubl5	AC	200	2	3	21.88066006	Whole_embryo	c
Candidate	Ubl5	SB	161	1	3	20.72139168	Whole_embryo	c
Candidate	Ubl5	SB	161	2	3	20.6724329	Whole_embryo	c
Candidate	Ubl5	SB	200	1	3	21.8654623	Whole_embryo	c
Candidate	Ubl5	SB	200	2	3	21.64883995	Whole_embryo	c
Reference	Actb	AC	161	1	1	18.93461307	Whole_embryo	a
Reference	Actb	AC	161	2	1	17.01329973	Whole_embryo	a
Reference	Actb	AC	200	1	1	18.74925942	Whole_embryo	a
Reference	Actb	AC	200	2	1	17.38162289	Whole_embryo	a
Reference	Actb	AC	256	1	1	18.32057422	Whole_embryo	a
Reference	Actb	AC	256	2	1	18.25436369	Whole_embryo	a
Reference	Actb	AC	256	3	1	19.35329826	Whole_embryo	a
Reference	Actb	AC	315	1	1	17.83992698	Whole_embryo	a
Reference	Actb	AC	315	2	1	16.75994191	Whole_embryo	a
Reference	Actb	AC	315	3	1	17.49895169	Whole_embryo	a
Reference	Actb	PL	161	1	1	16.53899002	Whole_embryo	a
Reference	Actb	PL	161	2	1	16.014712	Whole_embryo	a
Reference	Actb	PL	161	3	1	16.62383843	Whole_embryo	a
Reference	Actb	PL	200	1	1	16.97808864	Whole_embryo	a
Reference	Actb	PL	200	2	1	17.30882522	Whole_embryo	a
Reference	Actb	PL	256	1	1	17.33051229	Whole_embryo	a
Reference	Actb	PL	256	2	1	18.05678958	Whole_embryo	a
Reference	Actb	PL	315	1	1	16.8715216	Whole_embryo	a
Reference	Actb	PL	315	2	1	17.2627397	Whole_embryo	a
Reference	Actb	PL	315	3	1	18.4954958	Whole_embryo	a
Reference	Actb	SB	161	1	1	18.10572111	Whole_embryo	a
Reference	Actb	SB	161	2	1	18.47548703	Whole_embryo	a
Reference	Actb	SB	200	1	1	19.51686616	Whole_embryo	a
Reference	Actb	SB	200	2	1	16.81035177	Whole_embryo	a
Reference	Actb	SB	256	1	1	16.57099441	Whole_embryo	a
Reference	Actb	SB	256	2	1	16.65354854	Whole_embryo	a
Reference	Actb	SB	256	3	1	16.74384742	Whole_embryo	a
Reference	Actb	SB	315	1	1	18.36778707	Whole_embryo	a
Reference	Actb	SB	315	2	1	16.24909757	Whole_embryo	a
Reference	Actb	SB	315	3	1	17.70580329	Whole_embryo	a
Reference	Actb	AC	161	1	1	17.90917178	Whole_embryo	b
Reference	Actb	AC	161	2	1	17.07442431	Whole_embryo	b
Reference	Actb	AC	200	1	1	18.11745198	Whole_embryo	b
Reference	Actb	AC	200	2	1	17.60052731	Whole_embryo	b
Reference	Actb	AC	315	1	1	16.81914311	Whole_embryo	b
Reference	Actb	AC	315	2	1	16.71034441	Whole_embryo	b
Reference	Actb	PL	161	1	1	16.66228787	Whole_embryo	b
Reference	Actb	PL	161	2	1	15.9647415	Whole_embryo	b
Reference	Actb	PL	161	3	1	16.5319537	Whole_embryo	b
Reference	Actb	PL	200	1	1	16.43611547	Whole_embryo	b
Reference	Actb	PL	200	2	1	16.13770159	Whole_embryo	b
Reference	Actb	PL	256	1	1	17.09882909	Whole_embryo	b
Reference	Actb	PL	256	2	1	17.18234183	Whole_embryo	b
Reference	Actb	PL	315	1	1	15.81195874	Whole_embryo	b
Reference	Actb	PL	315	2	1	16.2744054	Whole_embryo	b
Reference	Actb	SB	161	1	1	17.00400802	Whole_embryo	b
Reference	Actb	SB	161	2	1	16.56781516	Whole_embryo	b
Reference	Actb	SB	200	1	1	19.06980825	Whole_embryo	b
Reference	Actb	SB	200	2	1	17.14548894	Whole_embryo	b
Reference	Actb	SB	256	1	1	16.26166826	Whole_embryo	b
Reference	Actb	SB	256	2	1	16.40651416	Whole_embryo	b
Reference	Actb	SB	256	3	1	16.58124201	Whole_embryo	b
Reference	Actb	SB	315	1	1	17.83687183	Whole_embryo	b
Reference	Actb	SB	315	2	1	16.24142187	Whole_embryo	b
Reference	If5a1	AC	161	1	1	24.75698158	Whole_embryo	a
Reference	If5a1	AC	161	2	1	22.82441777	Whole_embryo	a
Reference	If5a1	AC	200	1	1	23.87932034	Whole_embryo	a
Reference	If5a1	AC	200	2	1	22.32171113	Whole_embryo	a
Reference	If5a1	AC	256	1	1	22.10594451	Whole_embryo	a
Reference	If5a1	AC	256	2	1	22.04629998	Whole_embryo	a
Reference	If5a1	AC	256	3	1	21.68510554	Whole_embryo	a
Reference	If5a1	AC	315	1	1	22.9018425	Whole_embryo	a
Reference	If5a1	AC	315	2	1	21.96694438	Whole_embryo	a
Reference	If5a1	AC	315	3	1	24.27062399	Whole_embryo	a
Reference	If5a1	PL	161	1	1	22.80112612	Whole_embryo	a
Reference	If5a1	PL	161	2	1	22.57955528	Whole_embryo	a
Reference	If5a1	PL	161	3	1	23.54804685	Whole_embryo	a
Reference	If5a1	PL	200	1	1	22.08827499	Whole_embryo	a
Reference	If5a1	PL	200	2	1	21.72163439	Whole_embryo	a
Reference	If5a1	PL	256	1	1	22.48477022	Whole_embryo	a
Reference	If5a1	PL	256	2	1	21.57767856	Whole_embryo	a
Reference	If5a1	PL	315	1	1	23.0637937	Whole_embryo	a
Reference	If5a1	PL	315	2	1	21.41490463	Whole_embryo	a
Reference	If5a1	PL	315	3	1	23.79193518	Whole_embryo	a
Reference	If5a1	SB	161	1	1	24.33332821	Whole_embryo	a
Reference	If5a1	SB	161	2	1	25.15546513	Whole_embryo	a
Reference	If5a1	SB	200	1	1	25.90748262	Whole_embryo	a
Reference	If5a1	SB	200	2	1	22.28793459	Whole_embryo	a
Reference	If5a1	SB	256	1	1	22.05466539	Whole_embryo	a
Reference	If5a1	SB	256	2	1	21.91429574	Whole_embryo	a
Reference	If5a1	SB	256	3	1	22.10615436	Whole_embryo	a
Reference	If5a1	SB	315	1	1	23.88866159	Whole_embryo	a
Reference	If5a1	SB	315	2	1	21.78817807	Whole_embryo	a
Reference	If5a1	SB	315	3	1	23.97987257	Whole_embryo	a
Candidate	Nattl	AC	161	1	1	27.90558601	Whole_embryo	a
Candidate	Nattl	AC	161	2	1	28.67756193	Whole_embryo	a
Candidate	Nattl	AC	200	1	1	26.34537904	Whole_embryo	a
Candidate	Nattl	AC	200	2	1	25.59861558	Whole_embryo	a
Candidate	Nattl	AC	256	1	1	25.54657228	Whole_embryo	a
Candidate	Nattl	AC	256	2	1	25.38161861	Whole_embryo	a
Candidate	Nattl	AC	256	3	1	24.62811618	Whole_embryo	a
Candidate	Nattl	AC	315	1	1	23.15897808	Whole_embryo	a
Candidate	Nattl	AC	315	2	1	23.06306765	Whole_embryo	a
Candidate	Nattl	AC	315	3	1	24.36484776	Whole_embryo	a
Candidate	Nattl	PL	161	1	1	24.2806415	Whole_embryo	a
Candidate	Nattl	PL	161	2	1	23.2410146	Whole_embryo	a
Candidate	Nattl	PL	161	3	1	23.52993942	Whole_embryo	a
Candidate	Nattl	PL	200	1	1	23.87558704	Whole_embryo	a
Candidate	Nattl	PL	200	2	1	23.02378906	Whole_embryo	a
Candidate	Nattl	PL	256	1	1	24.76158062	Whole_embryo	a
Candidate	Nattl	PL	256	2	1	24.46053618	Whole_embryo	a
Candidate	Nattl	PL	315	1	1	22.79938589	Whole_embryo	a
Candidate	Nattl	PL	315	2	1	22.39453759	Whole_embryo	a
Candidate	Nattl	PL	315	3	1	23.69949833	Whole_embryo	a
Candidate	Nattl	SB	161	1	1	24.18658339	Whole_embryo	a
Candidate	Nattl	SB	161	2	1	24.65993253	Whole_embryo	a
Candidate	Nattl	SB	200	1	1	25.23162945	Whole_embryo	a
Candidate	Nattl	SB	200	2	1	22.57836099	Whole_embryo	a
Candidate	Nattl	SB	256	1	1	24.0513346	Whole_embryo	a
Candidate	Nattl	SB	256	2	1	23.12968206	Whole_embryo	a
Candidate	Nattl	SB	256	3	1	22.78423639	Whole_embryo	a
Candidate	Nattl	SB	315	1	1	23.75936795	Whole_embryo	a
Candidate	Nattl	SB	315	2	1	22.08453771	Whole_embryo	a
Candidate	Nattl	SB	315	3	1	22.92987717	Whole_embryo	a
Candidate	Nattl Paralog 1	AC	161	1	1	27.92394672	Whole_embryo	b
Candidate	Nattl Paralog 1	AC	161	2	1	26.97020678	Whole_embryo	b
Candidate	Nattl Paralog 1	AC	200	1	1	27.48967884	Whole_embryo	b
Candidate	Nattl Paralog 1	AC	200	2	1	27.1845975	Whole_embryo	b
Candidate	Nattl Paralog 1	AC	315	1	1	25.87418989	Whole_embryo	b
Candidate	Nattl Paralog 1	AC	315	2	1	26.25698788	Whole_embryo	b
Candidate	Nattl Paralog 1	PL	161	1	1	24.35331228	Whole_embryo	b
Candidate	Nattl Paralog 1	PL	161	2	1	23.5591633	Whole_embryo	b
Candidate	Nattl Paralog 1	PL	161	3	1	24.28738248	Whole_embryo	b
Candidate	Nattl Paralog 1	PL	200	1	1	25.01291866	Whole_embryo	b
Candidate	Nattl Paralog 1	PL	200	2	1	25.45996708	Whole_embryo	b
Candidate	Nattl Paralog 1	PL	256	1	1	26.40068341	Whole_embryo	b
Candidate	Nattl Paralog 1	PL	256	2	1	26.55936417	Whole_embryo	b
Candidate	Nattl Paralog 1	PL	315	1	1	24.95903727	Whole_embryo	b
Candidate	Nattl Paralog 1	PL	315	2	1	25.40328803	Whole_embryo	b
Candidate	Nattl Paralog 1	SB	161	1	1	25.2350614	Whole_embryo	b
Candidate	Nattl Paralog 1	SB	161	2	1	26.51543135	Whole_embryo	b
Candidate	Nattl Paralog 1	SB	200	1	1	28.29677517	Whole_embryo	b
Candidate	Nattl Paralog 1	SB	200	2	1	27.57111697	Whole_embryo	b
Candidate	Nattl Paralog 1	SB	256	1	1	26.73568039	Whole_embryo	b
Candidate	Nattl Paralog 1	SB	256	2	1	25.96750613	Whole_embryo	b
Candidate	Nattl Paralog 1	SB	256	3	1	27.05224324	Whole_embryo	b
Candidate	Nattl Paralog 1	SB	315	1	1	29.40596181	Whole_embryo	b
Candidate	Nattl Paralog 1	SB	315	2	1	27.39023987	Whole_embryo	b
Candidate	Nattl Paralog 2	AC	161	1	1	27.5432448	Whole_embryo	b
Candidate	Nattl Paralog 2	AC	161	2	1	26.76899175	Whole_embryo	b
Candidate	Nattl Paralog 2	AC	200	1	1	25.64651513	Whole_embryo	b
Candidate	Nattl Paralog 2	AC	200	2	1	24.92011198	Whole_embryo	b
Candidate	Nattl Paralog 2	AC	315	1	1	21.19766378	Whole_embryo	b
Candidate	Nattl Paralog 2	AC	315	2	1	20.96479804	Whole_embryo	b
Candidate	Nattl Paralog 2	PL	161	1	1	24.98771259	Whole_embryo	b
Candidate	Nattl Paralog 2	PL	161	2	1	24.1048469	Whole_embryo	b
Candidate	Nattl Paralog 2	PL	161	3	1	23.58609532	Whole_embryo	b
Candidate	Nattl Paralog 2	PL	200	1	1	27.379575	Whole_embryo	b
Candidate	Nattl Paralog 2	PL	200	2	1	22.56908755	Whole_embryo	b
Candidate	Nattl Paralog 2	PL	256	1	1	24.03285244	Whole_embryo	b
Candidate	Nattl Paralog 2	PL	256	2	1	24.73372838	Whole_embryo	b
Candidate	Nattl Paralog 2	PL	315	1	1	22.44386735	Whole_embryo	b
Candidate	Nattl Paralog 2	PL	315	2	1	22.44962183	Whole_embryo	b
Candidate	Nattl Paralog 2	SB	161	1	1	24.97035046	Whole_embryo	b
Candidate	Nattl Paralog 2	SB	161	2	1	24.57939722	Whole_embryo	b
Candidate	Nattl Paralog 2	SB	200	1	1	25.13426816	Whole_embryo	b
Candidate	Nattl Paralog 2	SB	200	2	1	22.33638459	Whole_embryo	b
Candidate	Nattl Paralog 2	SB	256	1	1	20.38006023	Whole_embryo	b
Candidate	Nattl Paralog 2	SB	256	2	1	20.0943833	Whole_embryo	b
Candidate	Nattl Paralog 2	SB	256	3	1	20.13714151	Whole_embryo	b
Candidate	Nattl Paralog 2	SB	315	1	1	22.49066609	Whole_embryo	b
Candidate	Nattl Paralog 2	SB	315	2	1	20.09052138	Whole_embryo	b
Candidate	Nattl Paralog 3	AC	161	1	1	30.90220711	Whole_embryo	b
Candidate	Nattl Paralog 3	AC	161	2	1	30.82977329	Whole_embryo	b
Candidate	Nattl Paralog 3	AC	200	1	1	32.04383171	Whole_embryo	b
Candidate	Nattl Paralog 3	AC	200	2	1	30.33762325	Whole_embryo	b
Candidate	Nattl Paralog 3	AC	315	1	1	30.4497699	Whole_embryo	b
Candidate	Nattl Paralog 3	AC	315	2	1	30.07399794	Whole_embryo	b
Candidate	Nattl Paralog 3	PL	161	1	1	28.13233247	Whole_embryo	b
Candidate	Nattl Paralog 3	PL	161	2	1	27.52788596	Whole_embryo	b
Candidate	Nattl Paralog 3	PL	161	3	1	28.58636203	Whole_embryo	b
Candidate	Nattl Paralog 3	PL	200	1	1	29.28808703	Whole_embryo	b
Candidate	Nattl Paralog 3	PL	200	2	1	28.29064672	Whole_embryo	b
Candidate	Nattl Paralog 3	PL	256	1	1	30.41054265	Whole_embryo	b
Candidate	Nattl Paralog 3	PL	256	2	1	30.75737549	Whole_embryo	b
Candidate	Nattl Paralog 3	PL	315	1	1	28.31743133	Whole_embryo	b
Candidate	Nattl Paralog 3	PL	315	2	1	28.61797843	Whole_embryo	b
Candidate	Nattl Paralog 3	SB	161	1	1	28.78674332	Whole_embryo	b
Candidate	Nattl Paralog 3	SB	161	2	1	27.62699575	Whole_embryo	b
Candidate	Nattl Paralog 3	SB	200	1	1	30.56298147	Whole_embryo	b
Candidate	Nattl Paralog 3	SB	200	2	1	28.21653239	Whole_embryo	b
Candidate	Nattl Paralog 3	SB	256	1	1	27.91949221	Whole_embryo	b
Candidate	Nattl Paralog 3	SB	256	2	1	27.7661421	Whole_embryo	b
Candidate	Nattl Paralog 3	SB	256	3	1	27.88339275	Whole_embryo	b
Candidate	Nattl Paralog 3	SB	315	1	1	30.62253324	Whole_embryo	b
Candidate	Nattl Paralog 3	SB	315	2	1	28.4205722	Whole_embryo	b
Reference	Actb	AC	Adult	1	4	16.93082985	heart	d
Reference	Actb	AC	Adult	2	4	17.25860433	heart	d
Reference	Actb	AC	Adult	3	4	17.35010814	heart	d
Reference	Actb	AC	Adult	4	4	17.58571522	heart	d
Reference	Actb	AC	Adult	5	4	16.55424418	heart	d
Reference	Actb	AC	Adult	6	4	17.07827316	heart	d
Reference	Actb	AC	Adult	1	5	19.22640895	skin	d
Reference	Actb	AC	Adult	2	5	18.30229299	skin	d
Reference	Actb	AC	Adult	3	5	18.33501171	skin	d
Reference	Actb	AC	Adult	4	5	18.90742395	skin	d
Reference	Actb	AC	Adult	5	5	20.05807077	skin	d
Reference	Actb	AC	Adult	6	5	18.74731851	skin	d
Reference	Actb	AC	Adult	1	6	20.5216033	liver	d
Reference	Actb	AC	Adult	2	6	20.72818077	liver	d
Reference	Actb	AC	Adult	3	6	21.63432632	liver	d
Reference	Actb	AC	Adult	4	6	21.01502502	liver	d
Reference	Actb	AC	Adult	5	6	19.96014878	liver	d
Reference	Actb	AC	Adult	6	6	20.63887973	liver	d
Reference	Actb	AC	Adult	1	7	16.21047607	gill	d
Reference	Actb	AC	Adult	2	7	17.79425896	gill	d
Reference	Actb	AC	Adult	3	7	16.08761352	gill	d
Reference	Actb	AC	Adult	4	7	15.63402107	gill	d
Reference	Actb	AC	Adult	5	7	15.92348124	gill	d
Reference	Actb	AC	Adult	6	7	15.71236366	gill	d
Reference	Actb	AC	Adult	1	8	15.46878436	spleen	d
Reference	Actb	AC	Adult	2	8	15.06586245	spleen	d
Reference	Actb	AC	Adult	3	8	14.23704402	spleen	d
Reference	Actb	AC	Adult	4	8	15.77110224	spleen	d
Reference	Actb	AC	Adult	5	8	15.20172814	spleen	d
Reference	Actb	AC	Adult	6	8	15.13976128	spleen	d
Reference	Actb	AC	Adult	1	9	20.38017486	intestine	d
Reference	Actb	AC	Adult	2	9	18.45691159	intestine	d
Reference	Actb	AC	Adult	3	9	16.85406958	intestine	d
Reference	Actb	AC	Adult	4	9	17.36725459	intestine	d
Reference	Actb	AC	Adult	5	9	17.6224285	intestine	d
Reference	Actb	AC	Adult	6	9	16.99880034	intestine	d
Reference	Actb	AC	Adult	1	10	17.48367827	kidney	d
Reference	Actb	AC	Adult	2	10	16.95510082	kidney	d
Reference	Actb	AC	Adult	3	10	16.99484952	kidney	d
Reference	Actb	AC	Adult	4	10	17.88711847	kidney	d
Reference	Actb	AC	Adult	5	10	15.98037262	kidney	d
Reference	Actb	AC	Adult	6	10	16.3725976	kidney	d
Reference	Actb	AC	Adult	1	4	17.28257231	heart	e
Reference	Actb	AC	Adult	2	4	17.36939414	heart	e
Reference	Actb	AC	Adult	3	4	17.10038378	heart	e
Reference	Actb	AC	Adult	1	5	18.08179178	skin	e
Reference	Actb	AC	Adult	2	5	18.51222549	skin	e
Reference	Actb	AC	Adult	3	5	18.61025257	skin	e
Reference	Actb	AC	Adult	1	6	20.67268932	liver	e
Reference	Actb	AC	Adult	2	6	20.92855909	liver	e
Reference	Actb	AC	Adult	3	6	20.54878766	liver	e
Reference	Actb	AC	Adult	2	7	15.38889967	gill	e
Reference	Actb	AC	Adult	3	7	16.05784396	gill	e
Reference	Actb	AC	Adult	1	8	15.05867942	spleen	e
Reference	Actb	AC	Adult	2	8	15.64386134	spleen	e
Reference	Actb	AC	Adult	3	8	15.33360143	spleen	e
Reference	Actb	AC	Adult	1	9	18.56474903	intestine	e
Reference	Actb	AC	Adult	2	9	16.9780988	intestine	e
Reference	Actb	AC	Adult	3	9	17.05474416	intestine	e
Reference	Actb	AC	Adult	1	10	16.73509644	kidney	e
Reference	Actb	AC	Adult	2	10	17.55678437	kidney	e
Reference	Actb	AC	Adult	3	10	16.47386533	kidney	e
Reference	If5a1	AC	Adult	1	4	24.31816953	heart	d
Reference	If5a1	AC	Adult	2	4	23.02240987	heart	d
Reference	If5a1	AC	Adult	3	4	22.59743633	heart	d
Reference	If5a1	AC	Adult	4	4	23.809253	heart	d
Reference	If5a1	AC	Adult	5	4	22.32356087	heart	d
Reference	If5a1	AC	Adult	6	4	22.21466334	heart	d
Reference	If5a1	AC	Adult	1	5	23.20578591	skin	d
Reference	If5a1	AC	Adult	2	5	25.3442435	skin	d
Reference	If5a1	AC	Adult	3	5	29.31509932	skin	d
Reference	If5a1	AC	Adult	4	5	30.41858044	skin	d
Reference	If5a1	AC	Adult	5	5	30.93814427	skin	d
Reference	If5a1	AC	Adult	6	5	28.69989569	skin	d
Reference	If5a1	AC	Adult	1	6	28.95573929	liver	d
Reference	If5a1	AC	Adult	2	6	29.59120407	liver	d
Reference	If5a1	AC	Adult	3	6	30.3432651	liver	d
Reference	If5a1	AC	Adult	4	6	30.23148402	liver	d
Reference	If5a1	AC	Adult	5	6	28.43847368	liver	d
Reference	If5a1	AC	Adult	6	6	28.50530464	liver	d
Reference	If5a1	AC	Adult	1	7	28.68239978	gill	d
Reference	If5a1	AC	Adult	2	7	31.3950682	gill	d
Reference	If5a1	AC	Adult	3	7	28.38107509	gill	d
Reference	If5a1	AC	Adult	4	7	28.396915	gill	d
Reference	If5a1	AC	Adult	5	7	27.97503539	gill	d
Reference	If5a1	AC	Adult	6	7	27.4794548	gill	d
Reference	If5a1	AC	Adult	1	8	29.37405369	spleen	d
Reference	If5a1	AC	Adult	2	8	29.37525133	spleen	d
Reference	If5a1	AC	Adult	3	8	28.03690605	spleen	d
Reference	If5a1	AC	Adult	4	8	29.8979201	spleen	d
Reference	If5a1	AC	Adult	5	8	28.22302724	spleen	d
Reference	If5a1	AC	Adult	6	8	27.87194125	spleen	d
Reference	If5a1	AC	Adult	1	9	34.29874165	intestine	d
Reference	If5a1	AC	Adult	2	9	31.45158178	intestine	d
Reference	If5a1	AC	Adult	3	9	28.36384962	intestine	d
Reference	If5a1	AC	Adult	4	9	30.46066333	intestine	d
Reference	If5a1	AC	Adult	5	9	30.06835952	intestine	d
Reference	If5a1	AC	Adult	6	9	28.8391658	intestine	d
Reference	If5a1	AC	Adult	1	10	29.45810213	kidney	d
Reference	If5a1	AC	Adult	2	10	29.26752309	kidney	d
Reference	If5a1	AC	Adult	3	10	29.02504097	kidney	d
Reference	If5a1	AC	Adult	4	10	29.76918647	kidney	d
Reference	If5a1	AC	Adult	5	10	27.29242304	kidney	d
Reference	If5a1	AC	Adult	6	10	26.43581104	kidney	d
Candidate	Nattl	AC	Adult	1	4	27.16523796	heart	d
Candidate	Nattl	AC	Adult	2	4	29.19500888	heart	d
Candidate	Nattl	AC	Adult	3	4	26.50456438	heart	d
Candidate	Nattl	AC	Adult	4	4	25.98571109	heart	d
Candidate	Nattl	AC	Adult	5	4	26.74827031	heart	d
Candidate	Nattl	AC	Adult	6	4	28.32916113	heart	d
Candidate	Nattl	AC	Adult	1	5	28.56572893	skin	d
Candidate	Nattl	AC	Adult	2	5	24.88255724	skin	d
Candidate	Nattl	AC	Adult	3	5	23.22018738	skin	d
Candidate	Nattl	AC	Adult	4	5	25.23415193	skin	d
Candidate	Nattl	AC	Adult	5	5	26.73031667	skin	d
Candidate	Nattl	AC	Adult	6	5	23.35075698	skin	d
Candidate	Nattl	AC	Adult	1	6	28.36343993	liver	d
Candidate	Nattl	AC	Adult	2	6	28.43950733	liver	d
Candidate	Nattl	AC	Adult	3	6	28.59805638	liver	d
Candidate	Nattl	AC	Adult	4	6	28.61712091	liver	d
Candidate	Nattl	AC	Adult	5	6	29.51558576	liver	d
Candidate	Nattl	AC	Adult	6	6	28.6196045	liver	d
Candidate	Nattl	AC	Adult	1	7	22.07254891	gill	d
Candidate	Nattl	AC	Adult	2	7	25.12753516	gill	d
Candidate	Nattl	AC	Adult	3	7	21.46428973	gill	d
Candidate	Nattl	AC	Adult	4	7	22.35084572	gill	d
Candidate	Nattl	AC	Adult	5	7	22.4503164	gill	d
Candidate	Nattl	AC	Adult	6	7	21.30918802	gill	d
Candidate	Nattl	AC	Adult	1	8	23.83005075	spleen	d
Candidate	Nattl	AC	Adult	2	8	23.2076647	spleen	d
Candidate	Nattl	AC	Adult	3	8	21.99395136	spleen	d
Candidate	Nattl	AC	Adult	4	8	23.6944017	spleen	d
Candidate	Nattl	AC	Adult	5	8	24.13508592	spleen	d
Candidate	Nattl	AC	Adult	6	8	23.70093705	spleen	d
Candidate	Nattl	AC	Adult	1	9	32.2873772	intestine	d
Candidate	Nattl	AC	Adult	2	9	29.55583711	intestine	d
Candidate	Nattl	AC	Adult	3	9	28.37360217	intestine	d
Candidate	Nattl	AC	Adult	4	9	27.7301317	intestine	d
Candidate	Nattl	AC	Adult	5	9	27.31468146	intestine	d
Candidate	Nattl	AC	Adult	6	9	24.27106962	intestine	d
Candidate	Nattl	AC	Adult	1	10	24.376948	kidney	d
Candidate	Nattl	AC	Adult	2	10	23.78073344	kidney	d
Candidate	Nattl	AC	Adult	3	10	22.68100494	kidney	d
Candidate	Nattl	AC	Adult	4	10	24.89918078	kidney	d
Candidate	Nattl	AC	Adult	5	10	22.77633034	kidney	d
Candidate	Nattl	AC	Adult	6	10	22.32537762	kidney	d
Candidate	Nattl Paralog 1	AC	Adult	1	4	28.59119984	heart	e
Candidate	Nattl Paralog 1	AC	Adult	2	4	27.32032685	heart	e
Candidate	Nattl Paralog 1	AC	Adult	3	4	28.28459331	heart	e
Candidate	Nattl Paralog 1	AC	Adult	2	5	30.98089027	skin	e
Candidate	Nattl Paralog 1	AC	Adult	3	5	29.85948869	skin	e
Candidate	Nattl Paralog 1	AC	Adult	1	6	32.36325816	liver	e
Candidate	Nattl Paralog 1	AC	Adult	2	6	33.42009992	liver	e
Candidate	Nattl Paralog 1	AC	Adult	3	6	32.9878351	liver	e
Candidate	Nattl Paralog 1	AC	Adult	2	7	24.97122158	gill	e
Candidate	Nattl Paralog 1	AC	Adult	3	7	25.42876245	gill	e
Candidate	Nattl Paralog 1	AC	Adult	1	8	22.8841076	spleen	e
Candidate	Nattl Paralog 1	AC	Adult	2	8	23.80957653	spleen	e
Candidate	Nattl Paralog 1	AC	Adult	3	8	23.57517033	spleen	e
Candidate	Nattl Paralog 1	AC	Adult	1	9	29.0065811	intestine	e
Candidate	Nattl Paralog 1	AC	Adult	2	9	30.12288862	intestine	e
Candidate	Nattl Paralog 1	AC	Adult	3	9	26.19853458	intestine	e
Candidate	Nattl Paralog 1	AC	Adult	1	10	23.49593848	kidney	e
Candidate	Nattl Paralog 1	AC	Adult	2	10	24.89889175	kidney	e
Candidate	Nattl Paralog 1	AC	Adult	3	10	22.35130641	kidney	e
Candidate	Nattl Paralog 2	AC	Adult	1	4	25.59298418	heart	e
Candidate	Nattl Paralog 2	AC	Adult	2	4	22.301096	heart	e
Candidate	Nattl Paralog 2	AC	Adult	3	4	26.88427906	heart	e
Candidate	Nattl Paralog 2	AC	Adult	1	5	21.46141024	skin	e
Candidate	Nattl Paralog 2	AC	Adult	2	5	21.73212992	skin	e
Candidate	Nattl Paralog 2	AC	Adult	3	5	20.54333701	skin	e
Candidate	Nattl Paralog 2	AC	Adult	1	6	24.98615101	liver	e
Candidate	Nattl Paralog 2	AC	Adult	2	6	25.01713141	liver	e
Candidate	Nattl Paralog 2	AC	Adult	3	6	25.8294382	liver	e
Candidate	Nattl Paralog 2	AC	Adult	2	7	19.52502174	gill	e
Candidate	Nattl Paralog 2	AC	Adult	3	7	19.19506439	gill	e
Candidate	Nattl Paralog 2	AC	Adult	1	8	22.24636186	spleen	e
Candidate	Nattl Paralog 2	AC	Adult	2	8	21.6621996	spleen	e
Candidate	Nattl Paralog 2	AC	Adult	3	8	25.75791193	spleen	e
Candidate	Nattl Paralog 2	AC	Adult	1	9	29.50115422	intestine	e
Candidate	Nattl Paralog 2	AC	Adult	2	9	28.78885712	intestine	e
Candidate	Nattl Paralog 2	AC	Adult	3	9	24.4508504	intestine	e
Candidate	Nattl Paralog 2	AC	Adult	1	10	25.63942347	kidney	e
Candidate	Nattl Paralog 2	AC	Adult	2	10	25.74211614	kidney	e
Candidate	Nattl Paralog 2	AC	Adult	3	10	25.97663485	kidney	e
Candidate	Nattl Paralog 3	AC	Adult	2	4	35.81853308	heart	e
Candidate	Nattl Paralog 3	AC	Adult	3	4	34.88738685	heart	e
Candidate	Nattl Paralog 3	AC	Adult	2	5	30.3381634	skin	e
Candidate	Nattl Paralog 3	AC	Adult	3	5	30.39317771	skin	e
Candidate	Nattl Paralog 3	AC	Adult	3	6	35.62048544	liver	e
Candidate	Nattl Paralog 3	AC	Adult	2	7	27.21587182	gill	e
Candidate	Nattl Paralog 3	AC	Adult	3	7	28.05782928	gill	e
Candidate	Nattl Paralog 3	AC	Adult	1	8	32.13155029	spleen	e
Candidate	Nattl Paralog 3	AC	Adult	2	8	32.32621548	spleen	e
Candidate	Nattl Paralog 3	AC	Adult	3	8	32.18137081	spleen	e
Candidate	Nattl Paralog 3	AC	Adult	2	9	35.5189758	intestine	e
Candidate	Nattl Paralog 3	AC	Adult	3	9	34.42636763	intestine	e
Candidate	Nattl Paralog 3	AC	Adult	1	10	32.26976005	kidney	e
Candidate	Nattl Paralog 3	AC	Adult	2	10	33.93889834	kidney	e
Candidate	Nattl Paralog 3	AC	Adult	3	10	31.15506499	kidney	e
