# Supplementary material for: The developmental transcriptome of contrasting Arctic charr ( Salvelinus alpinus) morphs
Source: F1000Res. 2016 Apr 25;4:136. Originally published 2015 Jun 1. [Version 2] doi: 10.12688/f1000research.6402.2 (PMC5007756; doi:10.12688/f1000research.6402.2)
Supplement: qPCR data for tests of expression in charr developing embryo heads — “Gene Type": Designates the reference and candidate genes. “Gene”: Name of the gene. “Morph”: Which charr type the sample came from. "Relative age": Developmental timepoint. "Biological replicate": The two or more biological replicates used. "cDNA No": Marks the cDNA isolation used. "Ct value": Estimate of gene expression. "Tissue": Indicates the material used 111. [file f1000research-4-9044-s0002.tgz]

Archive with 1 entries (1 files):
- 9dd3b7cf-4f02-49bb-b669-7c4167ffa0ce_TransJG15_Supplementary_file_3.csv
