# Supplementary material for: The developmental transcriptome of contrasting Arctic charr ( Salvelinus alpinus) morphs
Source: F1000Res. 2016 Apr 25;4:136. Originally published 2015 Jun 1. [Version 2] doi: 10.12688/f1000research.6402.2 (PMC5007756; doi:10.12688/f1000research.6402.2)
Supplement: qPCR data for tests of expression in charr developing embryo heads — “Gene Type": Designates the reference and candidate genes. “Gene”: Name of the gene. “Morph”: Which charr type the sample came from. "Relative age": Developmental timepoint. "Biological replicate": The two or more biological replicates used. "cDNA No": Marks the cDNA isolation used. "Ct value": Estimate of gene expression. "Tissue": Indicates the material used 111. [file f1000research-4-9044-s0002.tgz › 9dd3b7cf-4f02-49bb-b669-7c4167ffa0ce_TransJG15_Supplementary_file_3.csv]

Gene_Type	Gene	Morph	Relative_age	Biological_replicate	Ct_value	cDNA_No	Tissue
Reference	If5a1	AC	178	1	23.67264175	1	Pooled_heads
Reference	If5a1	SB	178	1	23.89719925	1	Pooled_heads
Reference	If5a1	PL	178	1	23.43337822	1	Pooled_heads
Reference	If5a1	LB	178	1	23.76682129	1	Pooled_heads
Reference	If5a1	AC	178	2	23.90053482	1	Pooled_heads
Reference	If5a1	SB	178	2	23.75086136	1	Pooled_heads
Reference	If5a1	PL	178	2	23.53201408	1	Pooled_heads
Reference	If5a1	LB	178	2	23.74039001	1	Pooled_heads
Reference	If5a1	AC	216	1	23.70517731	1	Pooled_heads
Reference	If5a1	SB	216	1	22.64871025	1	Pooled_heads
Reference	If5a1	PL	216	1	22.88567162	1	Pooled_heads
Reference	If5a1	LB	216	1	22.64291	1	Pooled_heads
Reference	If5a1	AC	216	2	23.10091476	1	Pooled_heads
Reference	If5a1	SB	216	2	22.47453308	1	Pooled_heads
Reference	If5a1	PL	216	2	22.3912973	1	Pooled_heads
Reference	If5a1	LB	216	2	22.60772491	1	Pooled_heads
Reference	Actb	AC	178	1	15.91521549	1	Pooled_heads
Reference	Actb	SB	178	1	15.83242464	1	Pooled_heads
Reference	Actb	PL	178	1	15.36369801	1	Pooled_heads
Reference	Actb	LB	178	1	15.46041203	1	Pooled_heads
Reference	Actb	AC	178	2	16.16721382	1	Pooled_heads
Reference	Actb	SB	178	2	15.57671585	1	Pooled_heads
Reference	Actb	PL	178	2	15.35849991	1	Pooled_heads
Reference	Actb	LB	178	2	15.59954109	1	Pooled_heads
Reference	Actb	AC	216	1	16.65059662	1	Pooled_heads
Reference	Actb	SB	216	1	15.450243	1	Pooled_heads
Reference	Actb	PL	216	1	15.78530502	1	Pooled_heads
Reference	Actb	LB	216	1	15.58950424	1	Pooled_heads
Reference	Actb	AC	216	2	15.99549103	1	Pooled_heads
Reference	Actb	SB	216	2	15.21378136	1	Pooled_heads
Reference	Actb	PL	216	2	15.38698196	1	Pooled_heads
Reference	Actb	LB	216	2	15.51268959	1	Pooled_heads
Candidate	Mvp	AC	178	1	22.9414444	1	Pooled_heads
Candidate	Mvp	SB	178	1	21.91384125	1	Pooled_heads
Candidate	Mvp	PL	178	1	22.16065979	1	Pooled_heads
Candidate	Mvp	LB	178	1	21.95458603	1	Pooled_heads
Candidate	Mvp	AC	178	2	23.06663322	1	Pooled_heads
Candidate	Mvp	SB	178	2	21.76210022	1	Pooled_heads
Candidate	Mvp	PL	178	2	22.28490448	1	Pooled_heads
Candidate	Mvp	LB	178	2	21.67274857	1	Pooled_heads
Candidate	Mvp	AC	216	1	23.39944839	1	Pooled_heads
Candidate	Mvp	SB	216	1	21.63397598	1	Pooled_heads
Candidate	Mvp	PL	216	1	22.65891266	1	Pooled_heads
Candidate	Mvp	LB	216	1	21.62683868	1	Pooled_heads
Candidate	Mvp	AC	216	2	23.40564346	1	Pooled_heads
Candidate	Mvp	SB	216	2	21.86926651	1	Pooled_heads
Candidate	Mvp	PL	216	2	22.54525375	1	Pooled_heads
Candidate	Mvp	LB	216	2	21.84273911	1	Pooled_heads
Candidate	Jup	AC	178	1	21.92790604	1	Pooled_heads
Candidate	Jup	SB	178	1	21.33343506	1	Pooled_heads
Candidate	Jup	PL	178	1	21.1556282	1	Pooled_heads
Candidate	Jup	LB	178	1	21.10895157	1	Pooled_heads
Candidate	Jup	AC	178	2	22.24541092	1	Pooled_heads
Candidate	Jup	SB	178	2	21.60882187	1	Pooled_heads
Candidate	Jup	PL	178	2	21.35161018	1	Pooled_heads
Candidate	Jup	LB	178	2	21.14461136	1	Pooled_heads
Candidate	Jup	AC	216	1	22.64751434	1	Pooled_heads
Candidate	Jup	SB	216	1	20.92277527	1	Pooled_heads
Candidate	Jup	PL	216	1	21.7883091	1	Pooled_heads
Candidate	Jup	LB	216	1	21.11831665	1	Pooled_heads
Candidate	Jup	AC	216	2	22.39131927	1	Pooled_heads
Candidate	Jup	SB	216	2	21.19046783	1	Pooled_heads
Candidate	Jup	PL	216	2	21.52971077	1	Pooled_heads
Candidate	Jup	LB	216	2	21.01268768	1	Pooled_heads
Candidate	Lsr	AC	178	1	25.98275757	1	Pooled_heads
Candidate	Lsr	SB	178	1	24.9202652	1	Pooled_heads
Candidate	Lsr	PL	178	1	25.09762383	1	Pooled_heads
Candidate	Lsr	LB	178	1	24.9207077	1	Pooled_heads
Candidate	Lsr	AC	178	2	26.35001755	1	Pooled_heads
Candidate	Lsr	SB	178	2	25.15621948	1	Pooled_heads
Candidate	Lsr	PL	178	2	25.43023682	1	Pooled_heads
Candidate	Lsr	LB	178	2	24.90939903	1	Pooled_heads
Candidate	Lsr	AC	216	1	26.66849518	1	Pooled_heads
Candidate	Lsr	SB	216	1	24.91859436	1	Pooled_heads
Candidate	Lsr	PL	216	1	25.9844017	1	Pooled_heads
Candidate	Lsr	LB	216	1	24.82223892	1	Pooled_heads
Candidate	Lsr	AC	216	2	26.38882828	1	Pooled_heads
Candidate	Lsr	SB	216	2	24.8479538	1	Pooled_heads
Candidate	Lsr	PL	216	2	25.85172272	1	Pooled_heads
Candidate	Lsr	LB	216	2	24.95061493	1	Pooled_heads
Candidate	Rarg	AC	178	1	22.7040844	1	Pooled_heads
Candidate	Rarg	SB	178	1	23.38894272	1	Pooled_heads
Candidate	Rarg	PL	178	1	22.54174995	1	Pooled_heads
Candidate	Rarg	LB	178	1	22.86488724	1	Pooled_heads
Candidate	Rarg	AC	178	2	22.75419617	1	Pooled_heads
Candidate	Rarg	SB	178	2	23.29712677	1	Pooled_heads
Candidate	Rarg	PL	178	2	22.55051804	1	Pooled_heads
Candidate	Rarg	LB	178	2	22.38739395	1	Pooled_heads
Candidate	Rarg	AC	216	1	23.37831879	1	Pooled_heads
Candidate	Rarg	SB	216	1	22.82614708	1	Pooled_heads
Candidate	Rarg	PL	216	1	23.13128662	1	Pooled_heads
Candidate	Rarg	LB	216	1	22.88451385	1	Pooled_heads
Candidate	Rarg	AC	216	2	23.13782501	1	Pooled_heads
Candidate	Rarg	SB	216	2	22.66239929	1	Pooled_heads
Candidate	Rarg	PL	216	2	22.64619446	1	Pooled_heads
Candidate	Rarg	LB	216	2	22.82075882	1	Pooled_heads
Candidate	Vdra	AC	178	1	23.1421032	1	Pooled_heads
Candidate	Vdra	SB	178	1	23.39729309	1	Pooled_heads
Candidate	Vdra	PL	178	1	23.35404778	1	Pooled_heads
Candidate	Vdra	LB	178	1	22.97281265	1	Pooled_heads
Candidate	Vdra	AC	178	2	23.66833305	1	Pooled_heads
Candidate	Vdra	SB	178	2	22.62556458	1	Pooled_heads
Candidate	Vdra	PL	178	2	23.14506531	1	Pooled_heads
Candidate	Vdra	LB	178	2	23.04750061	1	Pooled_heads
Candidate	Vdra	AC	216	1	24.61454391	1	Pooled_heads
Candidate	Vdra	SB	216	1	23.10774994	1	Pooled_heads
Candidate	Vdra	PL	216	1	23.93480873	1	Pooled_heads
Candidate	Vdra	LB	216	1	23.15319443	1	Pooled_heads
Candidate	Vdra	AC	216	2	24.06957245	1	Pooled_heads
Candidate	Vdra	SB	216	2	23.00084305	1	Pooled_heads
Candidate	Vdra	PL	216	2	23.61406326	1	Pooled_heads
Candidate	Vdra	LB	216	2	23.3383255	1	Pooled_heads
Candidate	Tgfbr2	AC	178	1	25.73878098	1	Pooled_heads
Candidate	Tgfbr2	SB	178	1	25.08353806	1	Pooled_heads
Candidate	Tgfbr2	PL	178	1	24.9316082	1	Pooled_heads
Candidate	Tgfbr2	LB	178	1	24.94442558	1	Pooled_heads
Candidate	Tgfbr2	AC	178	2	26.16744232	1	Pooled_heads
Candidate	Tgfbr2	SB	178	2	24.9635582	1	Pooled_heads
Candidate	Tgfbr2	PL	178	2	25.13551331	1	Pooled_heads
Candidate	Tgfbr2	LB	178	2	25.28170395	1	Pooled_heads
Candidate	Tgfbr2	AC	216	1	26.54673386	1	Pooled_heads
Candidate	Tgfbr2	SB	216	1	25.25802994	1	Pooled_heads
Candidate	Tgfbr2	PL	216	1	25.86025238	1	Pooled_heads
Candidate	Tgfbr2	LB	216	1	25.04957581	1	Pooled_heads
Candidate	Tgfbr2	AC	216	2	26.1955204	1	Pooled_heads
Candidate	Tgfbr2	SB	216	2	25.22771835	1	Pooled_heads
Candidate	Tgfbr2	PL	216	2	25.63209915	1	Pooled_heads
Candidate	Tgfbr2	LB	216	2	25.05401039	1	Pooled_heads
Reference	If5a1	AC	200	1	23.47161865	2	Pooled_heads
Reference	If5a1	SB	200	1	23.07133942	2	Pooled_heads
Reference	If5a1	PL	200	1	24.18017319	2	Pooled_heads
Reference	If5a1	LB	200	1	23.15392525	2	Pooled_heads
Reference	If5a1	AC	200	2	22.9918045	2	Pooled_heads
Reference	If5a1	SB	200	2	22.64175262	2	Pooled_heads
Reference	If5a1	PL	200	2	24.18965607	2	Pooled_heads
Reference	If5a1	LB	200	2	22.71433945	2	Pooled_heads
Reference	Actb	AC	200	1	15.71403885	2	Pooled_heads
Reference	Actb	SB	200	1	15.22663116	2	Pooled_heads
Reference	Actb	PL	200	1	16.10777283	2	Pooled_heads
Reference	Actb	LB	200	1	15.57907486	2	Pooled_heads
Reference	Actb	AC	200	2	15.3622036	2	Pooled_heads
Reference	Actb	SB	200	2	14.8659539	2	Pooled_heads
Reference	Actb	PL	200	2	16.25887726	2	Pooled_heads
Reference	Actb	LB	200	2	15.21011208	2	Pooled_heads
Candidate	Mvp	AC	200	1	22.99713516	2	Pooled_heads
Candidate	Mvp	SB	200	1	21.39568901	2	Pooled_heads
Candidate	Mvp	PL	200	1	23.18587112	2	Pooled_heads
Candidate	Mvp	LB	200	1	21.54834557	2	Pooled_heads
Candidate	Mvp	AC	200	2	22.25123024	2	Pooled_heads
Candidate	Mvp	SB	200	2	21.20922089	2	Pooled_heads
Candidate	Mvp	PL	200	2	23.15605545	2	Pooled_heads
Candidate	Mvp	LB	200	2	21.26544952	2	Pooled_heads
Candidate	Jup	AC	200	1	21.87226295	2	Pooled_heads
Candidate	Jup	SB	200	1	20.7249527	2	Pooled_heads
Candidate	Jup	PL	200	1	22.22583961	2	Pooled_heads
Candidate	Jup	LB	200	1	20.83753967	2	Pooled_heads
Candidate	Jup	AC	200	2	21.48207474	2	Pooled_heads
Candidate	Jup	SB	200	2	20.41962051	2	Pooled_heads
Candidate	Jup	PL	200	2	22.50665092	2	Pooled_heads
Candidate	Jup	LB	200	2	20.57951736	2	Pooled_heads
Candidate	Lsr	AC	200	1	26.31171608	2	Pooled_heads
Candidate	Lsr	SB	200	1	24.93918991	2	Pooled_heads
Candidate	Lsr	PL	200	1	26.90993881	2	Pooled_heads
Candidate	Lsr	LB	200	1	24.93612099	2	Pooled_heads
Candidate	Lsr	AC	200	2	25.51472092	2	Pooled_heads
Candidate	Lsr	SB	200	2	24.41723633	2	Pooled_heads
Candidate	Lsr	PL	200	2	26.69015884	2	Pooled_heads
Candidate	Lsr	LB	200	2	24.50409126	2	Pooled_heads
Candidate	Rarg	AC	200	1	22.87320137	2	Pooled_heads
Candidate	Rarg	SB	200	1	22.46928978	2	Pooled_heads
Candidate	Rarg	PL	200	1	23.59035873	2	Pooled_heads
Candidate	Rarg	LB	200	1	22.55023003	2	Pooled_heads
Candidate	Rarg	AC	200	2	22.26335907	2	Pooled_heads
Candidate	Rarg	SB	200	2	21.93601608	2	Pooled_heads
Candidate	Rarg	PL	200	2	22.93943024	2	Pooled_heads
Candidate	Rarg	LB	200	2	22.08405304	2	Pooled_heads
Candidate	Vdra	AC	200	1	23.80267143	2	Pooled_heads
Candidate	Vdra	SB	200	1	22.66882515	2	Pooled_heads
Candidate	Vdra	PL	200	1	24.12267303	2	Pooled_heads
Candidate	Vdra	LB	200	1	22.74294662	2	Pooled_heads
Candidate	Vdra	AC	200	2	23.35219193	2	Pooled_heads
Candidate	Vdra	SB	200	2	22.05793114	2	Pooled_heads
Candidate	Vdra	PL	200	2	24.28331299	2	Pooled_heads
Candidate	Vdra	LB	200	2	22.67995148	2	Pooled_heads
Candidate	Tgfbr2	AC	200	1	25.97596741	2	Pooled_heads
Candidate	Tgfbr2	SB	200	1	25.18391418	2	Pooled_heads
Candidate	Tgfbr2	PL	200	1	26.6747036	2	Pooled_heads
Candidate	Tgfbr2	LB	200	1	24.9662075	2	Pooled_heads
Candidate	Tgfbr2	AC	200	2	25.64708328	2	Pooled_heads
Candidate	Tgfbr2	SB	200	2	24.92686844	2	Pooled_heads
Candidate	Tgfbr2	PL	200	2	26.92587662	2	Pooled_heads
Candidate	Tgfbr2	LB	200	2	24.89536095	2	Pooled_heads
Reference	If5a1	AC	178	1	23.35324097	3	Pooled_heads
Reference	If5a1	SB	178	1	23.25496864	3	Pooled_heads
Reference	If5a1	PL	178	1	23.09447479	3	Pooled_heads
Reference	If5a1	LB	178	1	22.99862671	3	Pooled_heads
Reference	If5a1	AC	178	2	23.20590973	3	Pooled_heads
Reference	If5a1	SB	178	2	23.23107544	3	Pooled_heads
Reference	If5a1	PL	178	2	23.07160378	3	Pooled_heads
Reference	If5a1	LB	178	2	23.05856323	3	Pooled_heads
Reference	If5a1	AC	200	1	22.47093391	3	Pooled_heads
Reference	If5a1	SB	200	1	23.12651215	3	Pooled_heads
Reference	If5a1	PL	200	1	24.0169426	3	Pooled_heads
Reference	If5a1	LB	200	1	22.76284027	3	Pooled_heads
Reference	If5a1	AC	200	2	22.89606094	3	Pooled_heads
Reference	If5a1	SB	200	2	23.16014786	3	Pooled_heads
Reference	If5a1	PL	200	2	23.01412392	3	Pooled_heads
Reference	If5a1	LB	200	2	22.90185318	3	Pooled_heads
Reference	If5a1	AC	216	1	22.7607975	3	Pooled_heads
Reference	If5a1	SB	216	1	22.21507835	3	Pooled_heads
Reference	If5a1	PL	216	1	22.65	3	Pooled_heads
Reference	If5a1	LB	216	1	22.30525589	3	Pooled_heads
Reference	If5a1	AC	216	2	23.38165665	3	Pooled_heads
Reference	If5a1	SB	216	2	22.45055008	3	Pooled_heads
Reference	If5a1	PL	216	2	22.89920235	3	Pooled_heads
Reference	If5a1	LB	216	2	22.41425323	3	Pooled_heads
Reference	Actb	AC	178	1	15.54931747	3	Pooled_heads
Reference	Actb	SB	178	1	15.15943761	3	Pooled_heads
Reference	Actb	PL	178	1	15.00542056	3	Pooled_heads
Reference	Actb	LB	178	1	14.75963811	3	Pooled_heads
Reference	Actb	AC	178	2	15.60343286	3	Pooled_heads
Reference	Actb	SB	178	2	15.29663535	3	Pooled_heads
Reference	Actb	PL	178	2	15.15722827	3	Pooled_heads
Reference	Actb	LB	178	2	15.15813205	3	Pooled_heads
Reference	Actb	AC	200	1	15.04782316	3	Pooled_heads
Reference	Actb	SB	200	1	15.68224136	3	Pooled_heads
Reference	Actb	PL	200	1	16.5149345	3	Pooled_heads
Reference	Actb	LB	200	1	15.62585694	3	Pooled_heads
Reference	Actb	AC	200	2	15.49492618	3	Pooled_heads
Reference	Actb	SB	200	2	15.52029475	3	Pooled_heads
Reference	Actb	PL	200	2	15.16199303	3	Pooled_heads
Reference	Actb	LB	200	2	15.13642221	3	Pooled_heads
Reference	Actb	AC	216	1	15.80626208	3	Pooled_heads
Reference	Actb	SB	216	1	15.03723202	3	Pooled_heads
Reference	Actb	PL	216	1	15.53871192	3	Pooled_heads
Reference	Actb	LB	216	1	15.189684	3	Pooled_heads
Reference	Actb	AC	216	2	16.40578021	3	Pooled_heads
Reference	Actb	SB	216	2	15.44778146	3	Pooled_heads
Reference	Actb	PL	216	2	15.9626198	3	Pooled_heads
Reference	Actb	LB	216	2	15.50848577	3	Pooled_heads
Candidate	Cldn4	AC	178	1	22.95713043	3	Pooled_heads
Candidate	Cldn4	SB	178	1	21.09006882	3	Pooled_heads
Candidate	Cldn4	PL	178	1	21.71199036	3	Pooled_heads
Candidate	Cldn4	LB	178	1	21.02685165	3	Pooled_heads
Candidate	Cldn4	AC	178	2	22.76761818	3	Pooled_heads
Candidate	Cldn4	SB	178	2	21.19203758	3	Pooled_heads
Candidate	Cldn4	PL	178	2	21.56628227	3	Pooled_heads
Candidate	Cldn4	LB	178	2	21.07909966	3	Pooled_heads
Candidate	Cldn4	AC	200	1	22.48124123	3	Pooled_heads
Candidate	Cldn4	SB	200	1	22.18110657	3	Pooled_heads
Candidate	Cldn4	PL	200	1	25.01405144	3	Pooled_heads
Candidate	Cldn4	LB	200	1	21.43074799	3	Pooled_heads
Candidate	Cldn4	AC	200	2	22.8729248	3	Pooled_heads
Candidate	Cldn4	SB	200	2	21.96595001	3	Pooled_heads
Candidate	Cldn4	PL	200	2	22.89601517	3	Pooled_heads
Candidate	Cldn4	LB	200	2	21.39515305	3	Pooled_heads
Candidate	Cldn4	AC	216	1	23.12131119	3	Pooled_heads
Candidate	Cldn4	SB	216	1	22.08485794	3	Pooled_heads
Candidate	Cldn4	PL	216	1	22.67442703	3	Pooled_heads
Candidate	Cldn4	LB	216	1	21.25708199	3	Pooled_heads
Candidate	Cldn4	AC	216	2	23.54102135	3	Pooled_heads
Candidate	Cldn4	SB	216	2	21.9969101	3	Pooled_heads
Candidate	Cldn4	PL	216	2	22.94338608	3	Pooled_heads
Candidate	Cldn4	LB	216	2	21.41791534	3	Pooled_heads
Reference	If5a1	AC	178	1	23.3239212	4	Pooled_heads
Reference	If5a1	SB	178	1	23.33474541	4	Pooled_heads
Reference	If5a1	PL	178	1	22.95994759	4	Pooled_heads
Reference	If5a1	LB	178	1	23.10330963	4	Pooled_heads
Reference	If5a1	AC	178	2	23.37981796	4	Pooled_heads
Reference	If5a1	SB	178	2	22.85159492	4	Pooled_heads
Reference	If5a1	PL	178	2	22.95533752	4	Pooled_heads
Reference	If5a1	LB	178	2	22.97179604	4	Pooled_heads
Reference	If5a1	AC	200	1	22.39843559	4	Pooled_heads
Reference	If5a1	SB	200	1	22.35162735	4	Pooled_heads
Reference	If5a1	PL	200	1	23.56510925	4	Pooled_heads
Reference	If5a1	LB	200	1	22.64059067	4	Pooled_heads
Reference	If5a1	AC	200	2	22.28139877	4	Pooled_heads
Reference	If5a1	SB	200	2	22.62356758	4	Pooled_heads
Reference	If5a1	PL	200	2	22.76817513	4	Pooled_heads
Reference	If5a1	LB	200	2	22.50944138	4	Pooled_heads
Reference	If5a1	AC	216	1	22.58766174	4	Pooled_heads
Reference	If5a1	SB	216	1	22.00967789	4	Pooled_heads
Reference	If5a1	PL	216	1	21.96927452	4	Pooled_heads
Reference	If5a1	LB	216	1	21.90015411	4	Pooled_heads
Reference	If5a1	AC	216	2	22.84982109	4	Pooled_heads
Reference	If5a1	SB	216	2	21.91511917	4	Pooled_heads
Reference	If5a1	PL	216	2	21.89746284	4	Pooled_heads
Reference	If5a1	LB	216	2	21.71359444	4	Pooled_heads
Reference	Actb	AC	178	1	15.67796326	4	Pooled_heads
Reference	Actb	SB	178	1	15.51514053	4	Pooled_heads
Reference	Actb	PL	178	1	15.32241344	4	Pooled_heads
Reference	Actb	LB	178	1	15.07191372	4	Pooled_heads
Reference	Actb	AC	178	2	15.82139111	4	Pooled_heads
Reference	Actb	SB	178	2	15.25823212	4	Pooled_heads
Reference	Actb	PL	178	2	15.35693359	4	Pooled_heads
Reference	Actb	LB	178	2	15.15331078	4	Pooled_heads
Reference	Actb	AC	200	1	15.5605526	4	Pooled_heads
Reference	Actb	SB	200	1	14.80273247	4	Pooled_heads
Reference	Actb	PL	200	1	16.10214996	4	Pooled_heads
Reference	Actb	LB	200	1	14.97347832	4	Pooled_heads
Reference	Actb	AC	200	2	15.53825092	4	Pooled_heads
Reference	Actb	SB	200	2	15.54950905	4	Pooled_heads
Reference	Actb	PL	200	2	15.66296577	4	Pooled_heads
Reference	Actb	LB	200	2	15.04180908	4	Pooled_heads
Reference	Actb	AC	216	1	15.528265	4	Pooled_heads
Reference	Actb	SB	216	1	14.87417603	4	Pooled_heads
Reference	Actb	PL	216	1	14.90740585	4	Pooled_heads
Reference	Actb	LB	216	1	14.92663574	4	Pooled_heads
Reference	Actb	AC	216	2	15.96486282	4	Pooled_heads
Reference	Actb	SB	216	2	14.78173351	4	Pooled_heads
Reference	Actb	PL	216	2	15.1322155	4	Pooled_heads
Reference	Actb	LB	216	2	14.68909645	4	Pooled_heads
Candidate	Scin	AC	178	1	27.33013535	4	Pooled_heads
Candidate	Scin	SB	178	1	26.00186157	4	Pooled_heads
Candidate	Scin	PL	178	1	26.27588463	4	Pooled_heads
Candidate	Scin	LB	178	1	26.10380363	4	Pooled_heads
Candidate	Scin	AC	178	2	27.0768795	4	Pooled_heads
Candidate	Scin	SB	178	2	25.82633209	4	Pooled_heads
Candidate	Scin	PL	178	2	26.25125694	4	Pooled_heads
Candidate	Scin	LB	178	2	25.99015427	4	Pooled_heads
Candidate	Scin	AC	200	1	26.39523888	4	Pooled_heads
Candidate	Scin	SB	200	1	25.51758575	4	Pooled_heads
Candidate	Scin	PL	200	1	28.00827797	4	Pooled_heads
Candidate	Scin	LB	200	1	25.22513962	4	Pooled_heads
Candidate	Scin	AC	200	2	26.19250298	4	Pooled_heads
Candidate	Scin	SB	200	2	25.92829704	4	Pooled_heads
Candidate	Scin	PL	200	2	27.02569771	4	Pooled_heads
Candidate	Scin	LB	200	2	25.25498772	4	Pooled_heads
Candidate	Scin	AC	216	1	26.74549866	4	Pooled_heads
Candidate	Scin	SB	216	1	25.40380569	4	Pooled_heads
Candidate	Scin	PL	216	1	25.64323616	4	Pooled_heads
Candidate	Scin	LB	216	1	24.80681419	4	Pooled_heads
Candidate	Scin	AC	216	2	27.00905228	4	Pooled_heads
Candidate	Scin	SB	216	2	25.04987335	4	Pooled_heads
Candidate	Scin	PL	216	2	25.97378159	4	Pooled_heads
Candidate	Scin	LB	216	2	24.71444702	4	Pooled_heads
